# Supplementary material for: N,N′-Bis(2,6-dichloro­benzyl­idene)propane-1,2-diamine
Source: Acta Crystallogr Sect E Struct Rep Online. 2010 Mar 6;66(Pt 4):o753. doi: 10.1107/S160053681000766X (PMC2983987; doi:10.1107/S160053681000766X)
Supplement: Supplementary file 1 [file e-66-0o753-sup1.cif]

##############################################################################
###                                                                        ###
###        Electronic paper (Acta Crystallographica Section E)             ###
###                                                                        ###
##############################################################################
#                                                                            #
# This CIF contains the data in a paper accepted for publication in Acta     #
# Crystallographica Section E. It conforms to the requirements of Notes      #
# for Authors for Section E, and has been peer reviewed under the auspices   #
# of the IUCr Commission on Journals.                                        #
#                                                                            #
# Full details of the Crystallographic Information File format               #
# are given in the paper "The Crystallographic Information File (CIF):       #
# a New Standard Archive File for Crystallography" by S. R. Hall, F. H.      #
# Allen and I. D. Brown [Acta Cryst. (1991), A47, 655-685].                  #
#                                                                            #
# The current version of the core CIF dictionary is obtainable from          #
# ftp://ftp.iucr.org/pub/cif_core.dic. The current version number is 2.4.    #
#                                                                            #
# Software is freely available for graphical display of the structure(s) in  #
# this CIF.  For information consult the CIF home page http://www.iucr.org/  #
# cif/home.html                                                              #
#                                                                            #
# This file may be used for bona fide research purposes within the           #
# scientific community so long as proper attribution is given to the journal # 
# article from which it was obtained.                                        #
#                                                                            #
##############################################################################
                                             
data_global
_audit_creation_method     'form.cif (version 2.0)'
_journal_data_validation_number     ?
_journal_date_recd_electronic     2010-02-25
_journal_date_accepted     2010-03-01
_journal_name_full     'Acta Crystallographica, Section E'
_journal_year     2010
_journal_volume     66
_journal_issue      4
_journal_page_first     o753
_journal_page_last     o753
_journal_paper_category     QO
_journal_coeditor_code     HB5345
_publ_contact_author_name     'Prof. Fun, Hoong-Kun'
_publ_contact_author_address
;
      X-ray Crystallography Unit
      School of Physics
      Universiti Sains Malaysia
      11800 USM, Penang
      MALAYSIA
;
_publ_contact_author_email     'hkfun@usm.my'
_publ_contact_author_fax     '6 04 6579150'
_publ_contact_author_phone     '6 04 6533652'
_publ_section_title
;
<i>N</i>,<i>N</i>'-Bis(2,6-dichlorobenzylidene)propane-1,2-diamine
;
loop_
    _publ_author_name
    _publ_author_footnote
    _publ_author_address
    'Chin Sing Yeap'
;
      Thomson Reuters ResearcherID: A-5523-2009.
;
;
      X-ray Crystallography Unit
      School of Physics
      Universiti Sains Malaysia
      11800 USM, Penang
      Malaysia
;
    'Madhukar Hemamalini' ?
;
      X-ray Crystallography Unit
      School of Physics
      Universiti Sains Malaysia
      11800 USM, Penang
      Malaysia
;
    'Hoong-Kun Fun'
;
      Thomson Reuters ResearcherID: A-3561-2009.
;
;
      X-ray Crystallography Unit
      School of Physics
      Universiti Sains Malaysia
      11800 USM, Penang
      Malaysia
;
data_I
_audit_creation_method     SHELXL-97
_chemical_name_systematic
;
<i>N</i>,<i>N</i>'-Bis(2,6-dichlorobenzylidene)propane-1,2-diamine
;
_chemical_name_common     ?
_chemical_formula_moiety     'C17 H14 Cl4 N2'
_chemical_formula_sum     'C17 H14 Cl4 N2'
_chemical_formula_iupac     'C17 H14 Cl4 N2'
_chemical_formula_weight     388.10
_chemical_melting_point     ?
_symmetry_cell_setting     Monoclinic
_symmetry_space_group_name_H-M     'P 21'
_symmetry_space_group_name_Hall     'P 2yb'
loop_
    _symmetry_equiv_pos_as_xyz
    'x, y, z'
    '-x, y+1/2, -z'
_cell_length_a     4.2981(7)
_cell_length_b     12.995(2)
_cell_length_c     15.728(3)
_cell_angle_alpha     90.00
_cell_angle_beta     96.493(3)
_cell_angle_gamma     90.00
_cell_volume     872.9(3)
_cell_formula_units_Z     2
_cell_measurement_reflns_used     2926
_cell_measurement_theta_min     2.61
_cell_measurement_theta_max     28.31
_cell_measurement_temperature     100.00(10)
_exptl_crystal_description     'needle'
_exptl_crystal_colour     'colourless'
_exptl_crystal_size_max     0.46
_exptl_crystal_size_mid     0.12
_exptl_crystal_size_min     0.05
_exptl_crystal_density_diffrn     1.477
_exptl_crystal_density_meas     ?
_exptl_crystal_density_method     'not measured'
_exptl_crystal_F_000     396
_exptl_absorpt_coefficient_mu     0.677
_exptl_absorpt_correction_type     'multi-scan'
_exptl_absorpt_process_details     '(<i>SADABS</i>; Bruker, 2009)'
_exptl_absorpt_correction_T_min     0.748
_exptl_absorpt_correction_T_max     0.970
_exptl_special_details
;
The crystal was placed in the cold stream of an Oxford Cryosystems Cobra
open-flow nitrogen cryostat (Cosier & Glazer, 1986) operating at 100.0 (1) K.
;
_diffrn_ambient_temperature     100
_diffrn_radiation_type     MoK\a
_diffrn_radiation_wavelength     0.71073
_diffrn_radiation_source     'fine-focus sealed tube'
_diffrn_radiation_monochromator     graphite
_diffrn_measurement_device_type     'Bruker APEX DUO CCD'
_diffrn_measurement_method     '\f and \w scans'
_diffrn_detector_area_resol_mean     ?
_diffrn_reflns_number     9842
_diffrn_reflns_av_R_equivalents     0.0357
_diffrn_reflns_av_sigmaI/netI     0.0587
_diffrn_reflns_theta_min     1.30
_diffrn_reflns_theta_max     30.38
_diffrn_reflns_theta_full     30.38
_diffrn_measured_fraction_theta_max     0.996
_diffrn_measured_fraction_theta_full     0.996
_diffrn_reflns_limit_h_min     -6
_diffrn_reflns_limit_h_max     5
_diffrn_reflns_limit_k_min     -18
_diffrn_reflns_limit_k_max     17
_diffrn_reflns_limit_l_min     -22
_diffrn_reflns_limit_l_max     21
_diffrn_standards_number     0
_diffrn_standards_interval_count     .
_diffrn_standards_interval_time     .
_diffrn_standards_decay_%     ?
_refine_special_details
;
Refinement of <i>F</i>^2^ against ALL reflections. The weighted <i>R</i>-factor
wR and goodness of fit <i>S</i> are based on <i>F</i>^2^, conventional
<i>R</i>-factors <i>R</i> are based on <i>F</i>, with <i>F</i> set to zero for
negative <i>F</i>^2^. The threshold expression of <i>F</i>^2^ >
\s(<i>F</i>^2^) is used only for calculating <i>R</i>-factors(gt) etc. and is
not relevant to the choice of reflections for refinement. <i>R</i>-factors
based on <i>F</i>^2^ are statistically about twice as large as those based on
<i>F</i>, and <i>R</i>- factors based on ALL data will be even larger.
;
_reflns_number_total     4849
_reflns_number_gt     3924
_reflns_threshold_expression     I>2\s(I)
_refine_ls_structure_factor_coef     Fsqd
_refine_ls_matrix_type     full
_refine_ls_R_factor_all     0.0629
_refine_ls_R_factor_gt     0.0425
_refine_ls_wR_factor_gt     0.0937
_refine_ls_wR_factor_ref     0.1049
_refine_ls_goodness_of_fit_ref     1.019
_refine_ls_restrained_S_all     1.019
_refine_ls_number_reflns     4849
_refine_ls_number_parameters     251
_refine_ls_number_restraints     1
_refine_ls_hydrogen_treatment     constr
_refine_ls_weighting_scheme     calc
_refine_ls_weighting_details
                 'calc w=1/[\s^2^(Fo^2^)+(0.0532P)^2^] where P=(Fo^2^+2Fc^2^)/3'
_atom_sites_solution_hydrogens     geom
_atom_sites_solution_primary     direct
_atom_sites_solution_secondary     difmap
_refine_ls_shift/su_max     0.001
_refine_ls_shift/su_mean     0.000
_refine_diff_density_max     0.339
_refine_diff_density_min     -0.365
_refine_ls_extinction_method     none
_refine_ls_extinction_coef     ?
_refine_ls_abs_structure_details     'Flack (1983), 2126 Friedel pairs'
_refine_ls_abs_structure_Flack     0.37(5)
loop_
    _atom_type_symbol
    _atom_type_description
    _atom_type_scat_dispersion_real
    _atom_type_scat_dispersion_imag
    _atom_type_scat_source
    'C' 'C' 0.0033 0.0016
                         'International Tables Vol C Tables 4.2.6.8 and 6.1.1.4'
    'H' 'H' 0.0000 0.0000
                         'International Tables Vol C Tables 4.2.6.8 and 6.1.1.4'
    'N' 'N' 0.0061 0.0033
                         'International Tables Vol C Tables 4.2.6.8 and 6.1.1.4'
    'Cl' 'Cl' 0.1484 0.1585
                         'International Tables Vol C Tables 4.2.6.8 and 6.1.1.4'
_computing_data_collection     'APEX2 (Bruker, 2009)'
_computing_cell_refinement     'SAINT (Bruker, 2009)'
_computing_data_reduction     'SAINT (Bruker, 2009)'
_computing_structure_solution     'SHELXTL (Sheldrick, 2008)'
_computing_structure_refinement     'SHELXTL (Sheldrick, 2008)'
_computing_molecular_graphics     'SHELXTL (Sheldrick, 2008)'
_computing_publication_material
;
SHELXTL (Sheldrick, 2008) and PLATON (Spek, 2009)
;
loop_
    _atom_site_type_symbol
    _atom_site_label
    _atom_site_fract_x
    _atom_site_fract_y
    _atom_site_fract_z
    _atom_site_U_iso_or_equiv
    _atom_site_adp_type
    _atom_site_calc_flag
    _atom_site_refinement_flags
    _atom_site_occupancy
    _atom_site_disorder_assembly
    _atom_site_disorder_group
    Cl Cl1 0.98339(13) 0.18903(6) 0.45440(4) 0.03938(16) Uani d . 1 . .
    Cl Cl2 0.48865(13) 0.09458(5) 0.74865(4) 0.03122(13) Uani d . 1 . .
    N N1 0.7261(4) 0.29956(15) 0.67172(12) 0.0259(4) Uani d . 1 . .
    C C1 0.7794(5) 0.1065(2) 0.51600(14) 0.0282(5) Uani d . 1 A .
    C C2 0.6666(6) 0.0147(2) 0.47971(18) 0.0404(7) Uani d . 1 . .
    H H2A 0.7053 -0.0029 0.4246 0.048 Uiso calc R 1 . .
    C C3 0.4962(6) -0.0505(2) 0.52616(19) 0.0418(7) Uani d . 1 . .
    H H3A 0.4193 -0.1122 0.5023 0.050 Uiso calc R 1 . .
    C C4 0.4398(6) -0.02385(19) 0.60850(17) 0.0329(6) Uani d . 1 . .
    H H4A 0.3236 -0.0673 0.6398 0.039 Uiso calc R 1 . .
    C C5 0.5580(5) 0.06810(18) 0.64396(15) 0.0260(5) Uani d . 1 A .
    C C6 0.7344(5) 0.13629(17) 0.59895(14) 0.0218(4) Uani d . 1 . .
    C C7 0.8788(5) 0.23228(19) 0.63548(13) 0.0223(4) Uani d . 1 A .
    H H7A 1.0904 0.2437 0.6317 0.027 Uiso calc R 1 . .
    Cl Cl3A 1.32672(17) 0.60836(6) 1.00556(4) 0.03585(18) Uani d P 0.8838(12) A
                                                                               1
    Cl Cl4A 0.60478(15) 0.73403(6) 0.71931(4) 0.03113(16) Uani d P 0.8838(12) A
                                                                               1
    N N2A 1.0367(5) 0.50002(17) 0.82594(15) 0.0239(5) Uani d P 0.8838(12) A 1
    C C8A 0.8989(6) 0.3912(2) 0.70341(18) 0.0234(5) Uani d P 0.8838(12) A 1
    H H8AA 0.8110 0.4515 0.6734 0.028 Uiso calc PR 0.8838(12) A 1
    H H8AB 1.1162 0.3851 0.6929 0.028 Uiso calc PR 0.8838(12) A 1
    C C9A 0.8795(6) 0.4030(2) 0.79957(17) 0.0239(5) Uani d P 0.8838(12) A 1
    H H9AA 0.6593 0.4067 0.8100 0.029 Uiso calc PR 0.8838(12) A 1
    C C10A 0.8565(5) 0.5733(2) 0.84129(16) 0.0212(5) Uani d P 0.8838(12) A 1
    H H10A 0.6428 0.5609 0.8398 0.025 Uiso calc PR 0.8838(12) A 1
    C C11A 0.9779(7) 0.6784(2) 0.86154(17) 0.0213(6) Uani d P 0.8838(12) A 1
    C C12A 1.1922(6) 0.7034(2) 0.93279(16) 0.0243(6) Uani d P 0.8838(12) A 1
    C C13A 1.2974(6) 0.8035(2) 0.94809(18) 0.0315(6) Uani d P 0.8838(12) A 1
    H H13A 1.4415 0.8178 0.9953 0.038 Uiso calc PR 0.8838(12) A 1
    C C14A 1.1883(7) 0.8821(3) 0.8932(2) 0.0330(11) Uani d P 0.8838(12) A 1
    H H14A 1.2582 0.9492 0.9034 0.040 Uiso calc PR 0.8838(12) A 1
    C C15A 0.9741(7) 0.8603(2) 0.82274(19) 0.0301(6) Uani d P 0.8838(12) A 1
    H H15A 0.8988 0.9125 0.7855 0.036 Uiso calc PR 0.8838(12) A 1
    C C16A 0.8742(6) 0.7606(2) 0.80854(16) 0.0239(6) Uani d P 0.8838(12) A 1
    C C17A 1.0371(7) 0.3144(2) 0.8501(2) 0.0257(6) Uani d P 0.8838(12) A 1
    H H17A 1.0469 0.3291 0.9102 0.039 Uiso calc PR 0.8838(12) A 1
    H H17B 1.2453 0.3056 0.8347 0.039 Uiso calc PR 0.8838(12) A 1
    H H17C 0.9190 0.2525 0.8375 0.039 Uiso calc PR 0.8838(12) A 1
    Cl Cl3B 1.2384(14) 0.5487(5) 0.9864(4) 0.0404(14) Uiso d P 0.1162(12) A 2
    Cl Cl4B 0.8089(16) 0.8266(6) 0.7447(4) 0.0488(16) Uiso d P 0.1162(12) A 2
    N N2B 1.009(4) 0.5440(14) 0.7775(12) 0.027(4) Uiso d P 0.1162(12) A 2
    C C8B 0.949(5) 0.3678(16) 0.7428(13) 0.020(4) Uiso d P 0.1162(12) A 2
    H H8BA 1.1604 0.3699 0.7254 0.024 Uiso calc PR 0.1162(12) A 2
    C C9B 0.805(5) 0.4675(17) 0.7254(13) 0.029(4) Uiso d P 0.1162(12) A 2
    H H9BA 0.5944 0.4683 0.7419 0.035 Uiso calc PR 0.1162(12) A 2
    H H9BB 0.7947 0.4836 0.6649 0.035 Uiso calc PR 0.1162(12) A 2
    C C10B 0.875(5) 0.6131(17) 0.8187(13) 0.021(4) Uiso d P 0.1162(12) A 2
    H H10B 0.6581 0.6121 0.8161 0.026 Uiso calc PR 0.1162(12) A 2
    C C11B 1.044(4) 0.6922(11) 0.8689(10) 0.030(7) Uiso d PG 0.1162(12) A 2
    C C12B 1.225(4) 0.6691(11) 0.9454(10) 0.035(4) Uiso d PG 0.1162(12) A 2
    C C13B 1.384(4) 0.7470(13) 0.9928(9) 0.041(5) Uiso d PG 0.1162(12) A 2
    H H13B 1.5049 0.7315 1.0440 0.050 Uiso calc PR 0.1162(12) A 2
    C C14B 1.361(4) 0.8480(12) 0.9637(11) 0.035(4) Uiso d PG 0.1162(12) A 2
    H H14B 1.4678 0.9001 0.9954 0.042 Uiso calc PR 0.1162(12) A 2
    C C15B 1.180(5) 0.8711(10) 0.8872(11) 0.044(12) Uiso d PG 0.1162(12) A 2
    H H15B 1.1654 0.9387 0.8678 0.053 Uiso calc PR 0.1162(12) A 2
    C C16B 1.021(4) 0.7932(13) 0.8398(9) 0.032(5) Uiso d PG 0.1162(12) A 2
    C C17B 0.972(7) 0.337(2) 0.8294(18) 0.033(7) Uiso d P 0.1162(12) A 2
    H H17D 1.1603 0.3647 0.8594 0.049 Uiso calc PR 0.1162(12) A 2
    H H17E 0.9760 0.2635 0.8328 0.049 Uiso calc PR 0.1162(12) A 2
    H H17F 0.7941 0.3627 0.8548 0.049 Uiso calc PR 0.1162(12) A 2
loop_
    _atom_site_aniso_label
    _atom_site_aniso_U_11
    _atom_site_aniso_U_22
    _atom_site_aniso_U_33
    _atom_site_aniso_U_12
    _atom_site_aniso_U_13
    _atom_site_aniso_U_23
    Cl1 0.0263(3) 0.0661(5) 0.0261(3) 0.0084(3) 0.0045(2) 0.0017(3)
    Cl2 0.0339(3) 0.0285(3) 0.0316(3) -0.0026(2) 0.0051(2) 0.0046(2)
    N1 0.0215(9) 0.0225(10) 0.0336(11) -0.0016(7) 0.0023(7) -0.0051(8)
    C1 0.0194(9) 0.0376(13) 0.0264(11) 0.0092(9) -0.0026(8) -0.0041(11)
    C2 0.0268(12) 0.0533(17) 0.0386(15) 0.0138(11) -0.0075(10) -0.0225(13)
    C3 0.0340(13) 0.0314(14) 0.0562(18) 0.0070(11) -0.0116(12) -0.0190(13)
    C4 0.0260(11) 0.0219(12) 0.0485(15) 0.0005(9) -0.0056(10) -0.0016(11)
    C5 0.0203(10) 0.0242(12) 0.0320(12) 0.0048(8) -0.0030(8) -0.0024(9)
    C6 0.0168(9) 0.0232(11) 0.0244(10) 0.0046(7) -0.0024(7) -0.0015(9)
    C7 0.0171(9) 0.0251(11) 0.0242(10) 0.0005(8) 0.0000(7) 0.0028(9)
    Cl3A 0.0385(3) 0.0381(4) 0.0285(3) 0.0059(3) -0.0068(2) -0.0015(3)
    Cl4A 0.0267(3) 0.0387(4) 0.0269(3) 0.0073(3) -0.0017(2) -0.0018(3)
    N2A 0.0160(9) 0.0225(11) 0.0333(12) -0.0010(8) 0.0036(8) -0.0065(10)
    C8A 0.0217(11) 0.0185(13) 0.0299(14) -0.0014(9) 0.0017(9) -0.0018(11)
    C9A 0.0165(10) 0.0224(13) 0.0329(14) -0.0033(9) 0.0033(9) -0.0038(11)
    C10A 0.0146(10) 0.0264(15) 0.0228(12) -0.0013(9) 0.0029(8) -0.0036(11)
    C11A 0.0152(10) 0.0241(13) 0.0252(12) 0.0030(10) 0.0045(8) -0.0048(10)
    C12A 0.0198(11) 0.0296(15) 0.0236(12) 0.0022(10) 0.0028(8) -0.0041(11)
    C13A 0.0269(13) 0.0364(16) 0.0315(14) -0.0042(11) 0.0053(10) -0.0117(13)
    C14A 0.0342(17) 0.0238(16) 0.043(2) -0.0093(11) 0.0146(12) -0.0094(13)
    C15A 0.0295(13) 0.0263(15) 0.0362(15) 0.0020(11) 0.0114(11) 0.0003(12)
    C16A 0.0191(10) 0.0316(15) 0.0217(11) 0.0026(9) 0.0051(8) -0.0050(11)
    C17A 0.0229(13) 0.0241(15) 0.0293(15) -0.0041(10) -0.0005(11) 0.0027(12)
_geom_special_details
;
All esds (except the esd in the dihedral angle between two l.s. planes) are
estimated using the full covariance matrix. The cell esds are taken into
account individually in the estimation of esds in distances, angles and
torsion angles; correlations between esds in cell parameters are only used
when they are defined by crystal symmetry. An approximate (isotropic)
treatment of cell esds is used for estimating esds involving l.s. planes.
;
loop_
    _geom_bond_atom_site_label_1
    _geom_bond_atom_site_label_2
    _geom_bond_site_symmetry_2
    _geom_bond_distance
    _geom_bond_publ_flag
    Cl1 C1 . 1.747(3) ?
    Cl2 C5 . 1.741(2) ?
    N1 C7 . 1.267(3) ?
    N1 C8A . 1.461(3) ?
    N1 C8B . 1.65(2) ?
    C1 C2 . 1.386(4) ?
    C1 C6 . 1.395(3) ?
    C2 C3 . 1.381(4) ?
    C2 H2A . 0.9300 ?
    C3 C4 . 1.388(4) ?
    C3 H3A . 0.9300 ?
    C4 C5 . 1.390(3) ?
    C4 H4A . 0.9300 ?
    C5 C6 . 1.408(3) ?
    C6 C7 . 1.480(3) ?
    C7 H7A . 0.9300 ?
    Cl3A C12A . 1.738(3) ?
    Cl4A C16A . 1.750(3) ?
    N2A C10A . 1.268(3) ?
    N2A C9A . 1.468(3) ?
    C8A C9A . 1.532(4) ?
    C8A H8AA . 0.9700 ?
    C8A H8AB . 0.9700 ?
    C9A C17A . 1.514(4) ?
    C9A H9AA . 0.9800 ?
    C10A C11A . 1.484(4) ?
    C10A H10A . 0.9300 ?
    C11A C16A . 1.397(4) ?
    C11A C12A . 1.406(4) ?
    C12A C13A . 1.390(4) ?
    C13A C14A . 1.385(4) ?
    C13A H13A . 0.9300 ?
    C14A C15A . 1.387(5) ?
    C14A H14A . 0.9300 ?
    C15A C16A . 1.375(4) ?
    C15A H15A . 0.9300 ?
    C17A H17A . 0.9600 ?
    C17A H17B . 0.9600 ?
    C17A H17C . 0.9600 ?
    Cl3B C12B . 1.691(15) ?
    Cl4B C16B . 1.718(14) ?
    N2B C10B . 1.28(3) ?
    N2B C9B . 1.51(3) ?
    C8B C17B . 1.41(3) ?
    C8B C9B . 1.45(3) ?
    C8B H8BA . 0.9800 ?
    C9B H9BA . 0.9700 ?
    C9B H9BB . 0.9700 ?
    C10B C11B . 1.44(2) ?
    C10B H10B . 0.9300 ?
    C11B C12B . 1.3900 ?
    C11B C16B . 1.3900 ?
    C12B C13B . 1.3900 ?
    C13B C14B . 1.3900 ?
    C13B H13B . 0.9300 ?
    C14B C15B . 1.3900 ?
    C14B H14B . 0.9300 ?
    C15B C16B . 1.3900 ?
    C15B H15B . 0.9300 ?
    C17B H17D . 0.9600 ?
    C17B H17E . 0.9600 ?
    C17B H17F . 0.9600 ?
loop_
    _geom_angle_atom_site_label_1
    _geom_angle_atom_site_label_2
    _geom_angle_atom_site_label_3
    _geom_angle_site_symmetry_1
    _geom_angle_site_symmetry_3
    _geom_angle
    _geom_angle_publ_flag
    C7 N1 C8A . . 116.54(19) ?
    C7 N1 C8B . . 112.7(7) ?
    C2 C1 C6 . . 123.0(2) ?
    C2 C1 Cl1 . . 118.31(19) ?
    C6 C1 Cl1 . . 118.65(19) ?
    C3 C2 C1 . . 119.4(2) ?
    C3 C2 H2A . . 120.3 ?
    C1 C2 H2A . . 120.3 ?
    C2 C3 C4 . . 120.0(3) ?
    C2 C3 H3A . . 120.0 ?
    C4 C3 H3A . . 120.0 ?
    C3 C4 C5 . . 119.6(3) ?
    C3 C4 H4A . . 120.2 ?
    C5 C4 H4A . . 120.2 ?
    C4 C5 C6 . . 122.2(2) ?
    C4 C5 Cl2 . . 117.09(19) ?
    C6 C5 Cl2 . . 120.72(17) ?
    C1 C6 C5 . . 115.8(2) ?
    C1 C6 C7 . . 120.0(2) ?
    C5 C6 C7 . . 124.1(2) ?
    N1 C7 C6 . . 122.73(19) ?
    N1 C7 H7A . . 118.6 ?
    C6 C7 H7A . . 118.6 ?
    C10A N2A C9A . . 115.3(2) ?
    N1 C8A C9A . . 109.6(2) ?
    N1 C8A H8AA . . 109.7 ?
    C9A C8A H8AA . . 109.7 ?
    N1 C8A H8AB . . 109.7 ?
    C9A C8A H8AB . . 109.7 ?
    H8AA C8A H8AB . . 108.2 ?
    N2A C9A C17A . . 109.9(2) ?
    N2A C9A C8A . . 106.9(2) ?
    C17A C9A C8A . . 111.8(2) ?
    N2A C9A H9AA . . 109.4 ?
    C17A C9A H9AA . . 109.4 ?
    C8A C9A H9AA . . 109.4 ?
    N2A C10A C11A . . 121.6(2) ?
    N2A C10A H10A . . 119.2 ?
    C11A C10A H10A . . 119.2 ?
    C16A C11A C12A . . 115.8(3) ?
    C16A C11A C10A . . 119.7(2) ?
    C12A C11A C10A . . 124.5(2) ?
    C13A C12A C11A . . 121.7(3) ?
    C13A C12A Cl3A . . 118.3(2) ?
    C11A C12A Cl3A . . 120.0(2) ?
    C14A C13A C12A . . 120.1(3) ?
    C14A C13A H13A . . 119.9 ?
    C12A C13A H13A . . 119.9 ?
    C13A C14A C15A . . 119.6(3) ?
    C13A C14A H14A . . 120.2 ?
    C15A C14A H14A . . 120.2 ?
    C16A C15A C14A . . 119.3(3) ?
    C16A C15A H15A . . 120.4 ?
    C14A C15A H15A . . 120.4 ?
    C15A C16A C11A . . 123.4(3) ?
    C15A C16A Cl4A . . 118.8(2) ?
    C11A C16A Cl4A . . 117.7(2) ?
    C10B N2B C9B . . 118.1(17) ?
    C17B C8B C9B . . 115(2) ?
    C17B C8B N1 . . 118.4(18) ?
    C9B C8B N1 . . 98.7(14) ?
    C17B C8B H8BA . . 108.2 ?
    C9B C8B H8BA . . 108.2 ?
    N1 C8B H8BA . . 108.2 ?
    C8B C9B N2B . . 106.2(16) ?
    C8B C9B H9BA . . 110.5 ?
    N2B C9B H9BA . . 110.5 ?
    C8B C9B H9BB . . 110.5 ?
    N2B C9B H9BB . . 110.5 ?
    H9BA C9B H9BB . . 108.7 ?
    N2B C10B C11B . . 123.5(18) ?
    N2B C10B H10B . . 118.3 ?
    C11B C10B H10B . . 118.3 ?
    C12B C11B C16B . . 120.0 ?
    C12B C11B C10B . . 121.2(13) ?
    C16B C11B C10B . . 118.8(13) ?
    C11B C12B C13B . . 120.0 ?
    C11B C12B Cl3B . . 121.5(9) ?
    C13B C12B Cl3B . . 118.4(9) ?
    C14B C13B C12B . . 120.0 ?
    C14B C13B H13B . . 120.0 ?
    C12B C13B H13B . . 120.0 ?
    C13B C14B C15B . . 120.0 ?
    C13B C14B H14B . . 120.0 ?
    C15B C14B H14B . . 120.0 ?
    C16B C15B C14B . . 120.0 ?
    C16B C15B H15B . . 120.0 ?
    C14B C15B H15B . . 120.0 ?
    C15B C16B C11B . . 120.0 ?
    C15B C16B Cl4B . . 117.6(9) ?
    C11B C16B Cl4B . . 122.4(9) ?
    C8B C17B H17D . . 109.5 ?
    C8B C17B H17E . . 109.5 ?
    H17D C17B H17E . . 109.5 ?
    C8B C17B H17F . . 109.5 ?
    H17D C17B H17F . . 109.5 ?
    H17E C17B H17F . . 109.5 ?
loop_
    _geom_torsion_atom_site_label_1
    _geom_torsion_atom_site_label_2
    _geom_torsion_atom_site_label_3
    _geom_torsion_atom_site_label_4
    _geom_torsion_site_symmetry_1
    _geom_torsion_site_symmetry_2
    _geom_torsion_site_symmetry_3
    _geom_torsion_site_symmetry_4
    _geom_torsion
    _geom_torsion_publ_flag
    C6 C1 C2 C3 . . . . 1.3(4) ?
    Cl1 C1 C2 C3 . . . . -178.01(19) ?
    C1 C2 C3 C4 . . . . -0.1(4) ?
    C2 C3 C4 C5 . . . . -0.6(4) ?
    C3 C4 C5 C6 . . . . 0.2(3) ?
    C3 C4 C5 Cl2 . . . . -178.04(19) ?
    C2 C1 C6 C5 . . . . -1.6(3) ?
    Cl1 C1 C6 C5 . . . . 177.68(16) ?
    C2 C1 C6 C7 . . . . 176.1(2) ?
    Cl1 C1 C6 C7 . . . . -4.6(3) ?
    C4 C5 C6 C1 . . . . 0.9(3) ?
    Cl2 C5 C6 C1 . . . . 179.01(16) ?
    C4 C5 C6 C7 . . . . -176.7(2) ?
    Cl2 C5 C6 C7 . . . . 1.4(3) ?
    C8A N1 C7 C6 . . . . -179.0(2) ?
    C8B N1 C7 C6 . . . . 153.6(8) ?
    C1 C6 C7 N1 . . . . 130.8(2) ?
    C5 C6 C7 N1 . . . . -51.8(3) ?
    C7 N1 C8A C9A . . . . -122.5(2) ?
    C8B N1 C8A C9A . . . . -35.1(16) ?
    C10A N2A C9A C17A . . . . -132.3(3) ?
    C10A N2A C9A C8A . . . . 106.2(3) ?
    N1 C8A C9A N2A . . . . -175.85(19) ?
    N1 C8A C9A C17A . . . . 63.9(3) ?
    C9A N2A C10A C11A . . . . -174.8(2) ?
    N2A C10A C11A C16A . . . . 119.3(3) ?
    N2A C10A C11A C12A . . . . -61.8(4) ?
    C16A C11A C12A C13A . . . . -1.2(4) ?
    C10A C11A C12A C13A . . . . 179.9(3) ?
    C16A C11A C12A Cl3A . . . . 177.6(2) ?
    C10A C11A C12A Cl3A . . . . -1.3(3) ?
    C11A C12A C13A C14A . . . . 0.9(4) ?
    Cl3A C12A C13A C14A . . . . -177.9(2) ?
    C12A C13A C14A C15A . . . . -0.2(4) ?
    C13A C14A C15A C16A . . . . -0.2(4) ?
    C14A C15A C16A C11A . . . . -0.2(4) ?
    C14A C15A C16A Cl4A . . . . -179.8(2) ?
    C12A C11A C16A C15A . . . . 0.9(4) ?
    C10A C11A C16A C15A . . . . 179.8(2) ?
    C12A C11A C16A Cl4A . . . . -179.52(19) ?
    C10A C11A C16A Cl4A . . . . -0.5(3) ?
    C7 N1 C8B C17B . . . . -95.2(19) ?
    C8A N1 C8B C17B . . . . 161(3) ?
    C7 N1 C8B C9B . . . . 140.7(11) ?
    C8A N1 C8B C9B . . . . 36.4(13) ?
    C17B C8B C9B N2B . . . . 61(2) ?
    N1 C8B C9B N2B . . . . -172.6(14) ?
    C10B N2B C9B C8B . . . . -136(2) ?
    C9B N2B C10B C11B . . . . -178.3(19) ?
    N2B C10B C11B C12B . . . . -70(2) ?
    N2B C10B C11B C16B . . . . 110(2) ?
    C16B C11B C12B C13B . . . . 0.0 ?
    C10B C11B C12B C13B . . . . -179.7(17) ?
    C16B C11B C12B Cl3B . . . . 175.8(14) ?
    C10B C11B C12B Cl3B . . . . -3.9(16) ?
    C11B C12B C13B C14B . . . . 0.0 ?
    Cl3B C12B C13B C14B . . . . -175.9(13) ?
    C12B C13B C14B C15B . . . . 0.0 ?
    C13B C14B C15B C16B . . . . 0.0 ?
    C14B C15B C16B C11B . . . . 0.0 ?
    C14B C15B C16B Cl4B . . . . -178.5(12) ?
    C12B C11B C16B C15B . . . . 0.0 ?
    C10B C11B C16B C15B . . . . 179.7(16) ?
    C12B C11B C16B Cl4B . . . . 178.5(13) ?
    C10B C11B C16B Cl4B . . . . -1.8(17) ?
