# Supplementary material for: N,N′-Bis(2,6-dichloro­benzyl­idene)propane-1,2-diamine
Source: Acta Crystallogr Sect E Struct Rep Online. 2010 Mar 6;66(Pt 4):o753. doi: 10.1107/S160053681000766X (PMC2983987; doi:10.1107/S160053681000766X)
Supplement: Supplementary file 2 [file e-66-0o753-Isup2.hkl]

# 
# h,k,l, Fc-squared, Fo-squared, sigma(Fo-squared) and status flag 
# 
data_I
_shelx_title ' mo_h26_0m in P2(1) (100K)' 
_shelx_refln_list_code          4 
_shelx_F_calc_maximum      120.94 
_exptl_crystal_F_000       396.00 
_reflns_d_resolution_high  0.7027 
 
loop_ 
 _symmetry_equiv_pos_as_xyz 
 'x, y, z' 
 '-x, y+1/2, -z' 
 
_cell_length_a     4.2981 
_cell_length_b    12.9954 
_cell_length_c    15.7284 
_cell_angle_alpha  90.000 
_cell_angle_beta   96.493 
_cell_angle_gamma  90.000 
 
_shelx_F_squared_multiplier     1.000 
 
loop_ 
 _refln_index_h 
 _refln_index_k 
 _refln_index_l 
 _refln_F_squared_calc 
 _refln_F_squared_meas 
 _refln_F_squared_sigma 
 _refln_observed_status 
   0 -18   0        3.14       -0.94     10.90 o 
   1 -18   0        7.10       -5.73     16.44 o 
   1 -17   0        6.26       -1.36     17.24 o 
   2 -17   0       31.04       28.40     12.71 o 
   0 -16   0       42.20       46.47     12.81 o 
   1 -16   0      120.34      125.99     22.56 o 
   2 -16   0        1.75       13.35     10.62 o 
   3 -16   0      107.10      109.44     18.29 o 
   1 -15   0        9.22       11.46      6.94 o 
   2 -15   0        8.74        9.14      8.12 o 
   3 -15   0       81.84       76.02     10.60 o 
   0 -14   0      315.18      335.06     22.57 o 
   1 -14   0      137.01      134.38     12.57 o 
   2 -14   0       14.43       21.53      6.07 o 
   3 -14   0        7.70       -0.43      6.25 o 
   1 -13   0        4.99        2.94      6.10 o 
   2 -13   0       75.79       76.65      7.58 o 
   3 -13   0        6.88        9.89      6.96 o 
   4 -13   0       11.03       13.68      7.06 o 
   0 -12   0       11.87       30.38      8.90 o 
   1 -12   0        4.99       10.84      5.86 o 
   2 -12   0      186.90      168.61      9.76 o 
   3 -12   0       40.45       48.35     13.17 o 
   4 -12   0      133.21      128.80     11.62 o 
   1 -11   0      560.85      586.57     35.83 o 
   2 -11   0       90.22       83.14      7.00 o 
   3 -11   0       15.81       12.44      5.98 o 
   4 -11   0       13.28        7.13      6.39 o 
   0 -10   0      971.61      894.88     26.03 o 
   1 -10   0       92.48       95.05      6.77 o 
   2 -10   0      236.36      227.79      9.80 o 
   3 -10   0       68.07       61.36      6.42 o 
   4 -10   0      143.79      129.91     12.06 o 
   5 -10   0       12.16        8.94      6.02 o 
   1  -9   0       62.81       60.57      5.46 o 
   2  -9   0       14.28       10.74      3.53 o 
   3  -9   0       88.33       83.33      6.83 o 
   4  -9   0       82.49       75.94      7.11 o 
   5  -9   0       31.99       19.57      5.54 o 
   0  -8   0     1312.09     1233.85     42.34 o 
   1  -8   0      982.26      918.80     20.64 o 
   2  -8   0      427.70      415.34     10.84 o 
   3  -8   0       53.93       56.32     11.39 o 
   4  -8   0      277.88      293.18     11.54 o 
   5  -8   0       17.17       11.21      7.02 o 
   1  -7   0      240.22      208.16      7.65 o 
   2  -7   0      265.56      267.60      9.40 o 
   3  -7   0       54.29       63.99      6.25 o 
   4  -7   0       80.28       85.60     10.03 o 
   5  -7   0       23.08       22.60      6.84 o 
   0  -6   0      894.57      888.79     22.95 o 
   1  -6   0     3209.28     3109.45     59.24 o 
   2  -6   0      325.80      352.06     10.61 o 
   3  -6   0      666.83      661.35     16.96 o 
   4  -6   0      301.36      295.53     11.52 o 
   5  -6   0      257.43      263.74     10.07 o 
   1  -5   0      274.69      271.74      8.74 o 
   2  -5   0     1638.95     1728.14     29.29 o 
   3  -5   0      214.33      228.52     15.33 o 
   4  -5   0        2.08        1.87      3.51 o 
   5  -5   0       18.57        9.08      6.50 o 
   0  -4   0      396.37      376.13     23.92 o 
   1  -4   0     1180.83     1196.63     30.18 o 
   2  -4   0      450.53      473.45      9.69 o 
   3  -4   0      120.36      119.72      7.16 o 
   4  -4   0      150.20      147.53      8.49 o 
   5  -4   0      241.69      239.02     14.33 o 
   1  -3   0     1996.35     2092.45     39.38 o 
   2  -3   0      671.66      723.42     18.11 o 
   3  -3   0       82.42       83.99      3.95 o 
   4  -3   0        0.31        2.03      4.42 o 
   5  -3   0        4.56        7.05      5.72 o 
   0  -2   0     3845.16     3798.02     82.49 o 
   1  -2   0     3267.61     3505.26     55.18 o 
   2  -2   0      127.49      135.47      4.16 o 
   3  -2   0      378.91      381.39     11.08 o 
   4  -2   0      173.30      172.72     10.74 o 
   5  -2   0      131.22      135.33     11.75 o 
   6  -2   0       38.42       37.02     13.19 o 
   1  -1   0     2483.80     2977.96     52.01 o 
   2  -1   0      221.82      261.37      5.64 o 
   3  -1   0      477.38      523.11     17.32 o 
   4  -1   0      274.10      271.49     22.58 o 
   5  -1   0       16.16        5.77      9.21 o 
   6  -1   0       56.15       48.59     14.28 o 
   1   0   0      176.81      217.08      7.32 o 
   3   0   0      137.62      135.39      8.22 o 
   4   0   0      153.69      153.34     13.75 o 
   5   0   0        3.87        9.77      8.90 o 
   6   0   0       45.19       24.84     12.11 o 
   1   1   0     2494.15     2872.39     67.80 o 
   2   1   0      223.51      262.38     13.64 o 
   3   1   0      477.38      516.35     16.82 o 
   4   1   0      272.37      273.16     19.01 o 
   5   1   0       15.97       24.01     10.41 o 
   0   2   0     3853.79     3711.61    114.54 o 
   1   2   0     3261.24     3523.38    156.10 o 
   3   2   0      380.01      406.33     14.21 o 
   4   2   0      173.56      182.17     10.62 o 
   5   2   0      130.01      112.12     15.57 o 
   1   3   0     1993.33     2075.60     69.31 o 
   2   3   0      669.02      666.42     13.26 o 
   3   3   0       82.40       95.34     11.04 o 
   4   3   0        0.36       -3.57      4.08 o 
   0   4   0      394.77      340.14     15.44 o 
   1   4   0     1175.58     1260.53     25.62 o 
   2   4   0      452.19      414.22      8.54 o 
   3   4   0      122.13      121.63     11.00 o 
   4   4   0      149.89      146.71     14.50 o 
   1   5   0      276.67      264.82      7.30 o 
   2   5   0     1632.06     1672.42     27.96 o 
   3   5   0      217.39      207.03      6.41 o 
   0   6   0      894.95      856.61     31.91 o 
   1   6   0     3220.98     3163.39     58.11 o 
   2   6   0      324.40      345.29      7.98 o 
   3   6   0      664.31      662.30     25.68 o 
   1   7   0      240.48      221.07      7.31 o 
   2   7   0      267.43      250.39      9.57 o 
   3   7   0       55.01       53.06      7.25 o 
   0   8   0     1313.28     1280.06     45.06 o 
   1   8   0      976.21      908.59     19.87 o 
   2   8   0      428.17      417.88     20.55 o 
   3   8   0       54.09       54.74      7.50 o 
   4   8   0      278.00      290.53     14.45 o 
   1   9   0       63.09       51.63      5.86 o 
   2   9   0       14.15        8.10      6.07 o 
   3   9   0       87.94       88.62      9.49 o 
   4   9   0       82.60       79.53      8.84 o 
   0  10   0      968.04      935.46     36.98 o 
   1  10   0       93.80       85.40     10.95 o 
   2  10   0      233.88      210.45     15.91 o 
   3  10   0       67.84       72.51      9.47 o 
   4  10   0      143.93      153.39     12.47 o 
   1  11   0      563.65      529.26     28.10 o 
   2  11   0       88.91       95.67     12.07 o 
   3  11   0       15.63       20.66      7.61 o 
   4  11   0       13.38       13.43      7.10 o 
   0  12   0       11.37       -6.19      6.19 o 
   1  12   0        4.92       -6.45      6.81 o 
   2  12   0      186.16      186.86     16.72 o 
   3  12   0       39.95       44.09      9.64 o 
   4  12   0      134.19      158.30     13.94 o 
   1  13   0        5.24       -6.52      6.52 o 
   2  13   0       75.91       86.99     13.03 o 
   3  13   0        6.62        1.26      7.51 o 
   4  13   0       10.84       12.44      7.84 o 
   1  14   0      136.23      164.93     17.50 o 
   2  14   0       14.62       46.44     10.94 o 
   3  14   0        7.78        1.83      7.97 o 
   1  15   0        9.20       18.32      9.93 o 
   2  15   0        8.90       18.59      9.89 o 
   3  15   0       82.10       78.53     13.68 o 
   1  16   0      119.94      146.64     18.59 o 
   2  16   0        1.76       -7.01      9.13 o 
   3  16   0      106.72      124.78     16.41 o 
   2  17   0       30.83       50.15     13.46 o 
  -1 -18   1       36.45       46.71     10.65 o 
   0 -18   1       28.07       15.90      8.59 o 
   1 -18   1       23.02       15.19     11.23 o 
  -2 -17   1       57.85       42.65     13.78 o 
  -1 -17   1       25.93       22.56     10.37 o 
   0 -17   1       68.73       65.00     16.47 o 
   1 -17   1       35.16       32.99      8.96 o 
   2 -17   1      122.87      135.00     19.34 o 
  -3 -16   1       34.05       19.53      8.23 o 
  -2 -16   1       24.31       24.64      8.86 o 
  -1 -16   1        3.58        9.81      7.67 o 
   0 -16   1       12.48       13.22      7.45 o 
   1 -16   1       18.64       22.14      8.24 o 
   2 -16   1       24.13       25.73     11.29 o 
   3 -16   1       36.20       35.92     13.18 o 
  -3 -15   1       36.16       36.05      8.52 o 
  -2 -15   1       88.04      109.08     14.16 o 
  -1 -15   1       16.16        5.14      6.86 o 
   0 -15   1       20.57        9.69      6.96 o 
   1 -15   1       60.30       62.73      9.21 o 
   2 -15   1       40.24       57.83     13.20 o 
   3 -15   1       28.68       24.09      9.52 o 
  -3 -14   1       44.05       43.38      8.24 o 
  -2 -14   1        9.75        8.07      5.56 o 
  -1 -14   1       45.05       61.47      8.97 o 
   0 -14   1       15.59       44.76     18.69 o 
   1 -14   1       20.63       29.50      7.48 o 
   2 -14   1       96.13       89.45     10.19 o 
   3 -14   1        8.28       -3.42      6.06 o 
  -4 -13   1       18.54       15.67      7.28 o 
  -3 -13   1       29.54       23.23      6.95 o 
  -2 -13   1      144.70      149.67      9.75 o 
  -1 -13   1      146.60      158.72     11.96 o 
   0 -13   1       42.37       50.21      7.80 o 
   1 -13   1        8.90        9.63      8.25 o 
   2 -13   1       47.44       50.77      6.70 o 
   3 -13   1       80.51       77.34      9.54 o 
   4 -13   1       17.99       14.86      7.03 o 
  -4 -12   1        0.28        0.80      6.92 o 
  -3 -12   1       28.92       24.76      6.79 o 
  -2 -12   1       37.37       40.42      6.13 o 
  -1 -12   1      329.71      336.28     20.71 o 
   0 -12   1       21.58       12.50      8.66 o 
   1 -12   1        0.95        5.92      4.57 o 
   2 -12   1       67.79       69.69      6.91 o 
   3 -12   1       60.14       56.28      8.47 o 
   4 -12   1      109.07      110.27     10.94 o 
  -4 -11   1       18.40       19.11      6.57 o 
  -3 -11   1       18.48       19.82      5.28 o 
  -2 -11   1       14.88       21.63      5.14 o 
  -1 -11   1      886.77      899.39     22.34 o 
   0 -11   1       90.56       88.51      8.47 o 
   1 -11   1      753.51      730.20     19.23 o 
   2 -11   1       17.69       26.93      5.04 o 
   3 -11   1      116.19      103.82      8.13 o 
   4 -11   1        5.91        1.94      5.05 o 
  -5 -10   1       44.28       28.01      6.94 o 
  -4 -10   1        5.80        1.99      9.32 o 
  -3 -10   1      112.41      102.19     11.70 o 
  -2 -10   1        1.28       -0.16      4.01 o 
  -1 -10   1      191.25      181.70      8.84 o 
   0 -10   1       78.37       78.18      6.23 o 
   1 -10   1       96.06       94.87      6.79 o 
   2 -10   1      289.40      276.47     13.39 o 
   3 -10   1       48.07       47.10      5.91 o 
   4 -10   1       59.64       37.44     10.36 o 
   5 -10   1        6.43        3.09      5.14 o 
  -5  -9   1       18.37       24.39      6.27 o 
  -4  -9   1        1.18        2.09      4.34 o 
  -3  -9   1      129.38      130.51     11.05 o 
  -2  -9   1      302.87      296.90     10.80 o 
  -1  -9   1      568.99      573.34     18.71 o 
   0  -9   1      514.89      503.99     11.99 o 
   1  -9   1      242.16      227.96     11.06 o 
   2  -9   1      110.73      105.28      6.07 o 
   3  -9   1       68.51       78.37      8.29 o 
   4  -9   1      143.59      147.91      9.32 o 
   5  -9   1       22.36       15.11      5.30 o 
  -5  -8   1       32.06       28.48      6.15 o 
  -4  -8   1       67.76       54.07      9.74 o 
  -3  -8   1      315.26      319.02     11.48 o 
  -2  -8   1      351.27      318.71     18.02 o 
  -1  -8   1       47.17       51.43      5.03 o 
   0  -8   1       66.33       52.35      6.30 o 
   1  -8   1        5.91        4.54      3.85 o 
   2  -8   1      195.69      180.69      7.23 o 
   3  -8   1       34.97       26.39      4.64 o 
   4  -8   1        0.97        0.80      3.96 o 
   5  -8   1       12.39        9.80      5.67 o 
  -5  -7   1      101.47      105.16      9.79 o 
  -4  -7   1       22.67       25.36      4.66 o 
  -3  -7   1      301.52      282.18     10.52 o 
  -2  -7   1      954.16      920.08     26.05 o 
  -1  -7   1      233.45      232.68      8.22 o 
   0  -7   1      362.40      345.79      8.58 o 
   1  -7   1      110.48      118.38      5.93 o 
   2  -7   1      108.48      115.38      5.54 o 
   3  -7   1      213.52      200.66      8.93 o 
   4  -7   1      312.06      337.95     12.02 o 
   5  -7   1       85.56       89.30     14.92 o 
  -5  -6   1       42.62       36.74      4.63 o 
  -4  -6   1        5.89        0.92      3.55 o 
  -3  -6   1      662.64      676.16     16.84 o 
  -2  -6   1      241.11      214.20     15.75 o 
  -1  -6   1      387.95      387.79     10.55 o 
   0  -6   1      135.68      110.19      5.92 o 
   1  -6   1      417.31      429.59      9.72 o 
   2  -6   1       77.11       82.85      5.40 o 
   3  -6   1     1634.56     1668.41     35.25 o 
   4  -6   1       47.31       43.50      5.27 o 
   5  -6   1        2.33       -2.76      3.35 o 
  -5  -5   1      142.05      142.44     24.15 o 
  -4  -5   1       41.37       40.14      5.36 o 
  -3  -5   1        4.10        2.13      2.32 o 
  -2  -5   1     1458.67     1502.52     26.26 o 
  -1  -5   1      714.26      633.77     18.38 o 
   0  -5   1     2466.77     2382.56     38.68 o 
   1  -5   1      365.58      328.20      7.82 o 
   2  -5   1       91.89       96.21      4.57 o 
   3  -5   1      101.44       94.14     13.90 o 
   4  -5   1     1297.09     1339.64     29.90 o 
   5  -5   1        8.77       10.13      6.58 o 
  -5  -4   1        4.22       -0.41      5.72 o 
  -4  -4   1       18.83       14.97      3.24 o 
  -3  -4   1       63.32       76.26      9.09 o 
  -2  -4   1      658.99      675.44     14.54 o 
  -1  -4   1      702.57      679.07     18.33 o 
   0  -4   1     2953.15     2807.90     44.75 o 
   1  -4   1      129.35      120.09      5.39 o 
   2  -4   1      450.45      459.53     11.26 o 
   3  -4   1      674.29      661.11     18.33 o 
   4  -4   1      319.61      338.14     10.75 o 
   5  -4   1       40.07       37.00      7.62 o 
  -6  -3   1       12.08       -0.26     11.40 o 
  -5  -3   1       34.37       27.61      7.00 o 
  -4  -3   1      105.11      115.84     12.60 o 
  -3  -3   1       62.95       68.25      3.83 o 
  -2  -3   1      599.69      596.45     14.82 o 
  -1  -3   1     1778.69     1804.23     40.63 o 
   0  -3   1     3251.06     3126.61     39.97 o 
   1  -3   1     1249.08     1251.70     21.45 o 
   2  -3   1      918.20      959.80     22.94 o 
   3  -3   1      143.94      135.81      4.90 o 
   4  -3   1       88.95       90.91      5.27 o 
   5  -3   1      148.30      131.42     17.66 o 
  -6  -2   1       11.85       20.84     12.23 o 
  -5  -2   1       72.48       86.28      9.65 o 
  -4  -2   1      191.36      188.29     11.23 o 
  -3  -2   1       15.03       15.66      1.80 o 
  -2  -2   1      815.55      882.82     14.81 o 
  -1  -2   1      984.87     1091.81     19.69 o 
   0  -2   1      353.93      330.38      6.11 o 
   1  -2   1     4459.25     4749.40     74.85 o 
   2  -2   1       89.86       89.66      3.04 o 
   3  -2   1      511.30      504.93     10.25 o 
   4  -2   1       48.37       58.09      7.44 o 
   5  -2   1       56.69       55.60     12.79 o 
   6  -2   1        2.68        9.58     12.20 o 
  -6  -1   1        2.19       -8.53     10.32 o 
  -5  -1   1       54.29       56.67     12.62 o 
  -4  -1   1      197.07      186.94     11.07 o 
  -3  -1   1      355.88      368.75     22.21 o 
  -2  -1   1      729.15      766.88     15.56 o 
  -1  -1   1     3011.58     3679.41     57.60 o 
   0  -1   1      113.85      101.53      3.98 o 
   1  -1   1     4221.52     4521.50     99.45 o 
   2  -1   1      486.71      541.55     11.44 o 
   3  -1   1      518.29      523.60     17.55 o 
   4  -1   1      224.79      224.91     11.95 o 
   5  -1   1      562.89      535.05     31.79 o 
   6  -1   1        2.58        1.01     10.26 o 
  -5   0   1      117.29      108.58     10.34 o 
  -4   0   1      151.38      164.82     10.48 o 
  -3   0   1      208.66      267.35     11.48 o 
  -2   0   1      566.08      629.68     30.38 o 
  -1   0   1     3596.40     4577.46    103.94 o 
   0   0   1      109.01      114.01      4.53 o 
   1   0   1      973.98     1035.55     19.32 o 
   2   0   1      750.43      730.58     12.72 o 
   3   0   1      102.38      115.17      7.53 o 
   4   0   1       80.67       84.00      8.18 o 
   5   0   1        4.34       12.59      9.36 o 
   6   0   1       59.87       42.69     13.92 o 
  -5   1   1       54.29       61.59     12.41 o 
  -4   1   1      196.55      189.99     17.51 o 
  -3   1   1      353.52      401.90     18.79 o 
  -1   1   1     3007.10     3696.68     63.51 o 
   0   1   1      112.37       98.71      3.30 o 
   1   1   1     4228.55     4558.40     80.16 o 
   2   1   1      486.78      545.06     15.59 o 
   3   1   1      520.00      565.73     17.47 o 
   4   1   1      223.51      237.39     11.84 o 
   5   1   1      565.96      576.50     32.47 o 
  -5   2   1       71.92       71.84     13.38 o 
  -4   2   1      188.89      191.31     14.40 o 
  -3   2   1       14.95        9.69      3.86 o 
  -2   2   1      815.02      722.56     21.51 o 
  -1   2   1      989.09      949.95     24.99 o 
   0   2   1      348.70      328.28      8.74 o 
   1   2   1     4464.13     4863.74    314.43 o 
   2   2   1       87.53       82.94      3.87 o 
   3   2   1      510.96      485.38     16.12 o 
   4   2   1       48.43       47.43      8.58 o 
   5   2   1       56.54       53.38     12.79 o 
  -4   3   1      105.54      104.95      8.76 o 
  -3   3   1       62.54       73.32      6.30 o 
  -2   3   1      599.28      570.66     13.57 o 
  -1   3   1     1774.24     1694.20     33.95 o 
   0   3   1     3246.96     3061.94     67.85 o 
   1   3   1     1248.39     1309.50     61.53 o 
   2   3   1      919.34      878.96     17.90 o 
   3   3   1      143.62      131.94      7.97 o 
   4   3   1       89.07       98.23     12.46 o 
   5   3   1      147.42      143.28     17.24 o 
  -4   4   1       19.09       24.96      8.23 o 
  -3   4   1       64.19       78.45      8.92 o 
  -2   4   1      660.42      639.50     13.62 o 
  -1   4   1      703.39      689.54     13.90 o 
   0   4   1     2954.58     2788.07     61.97 o 
   1   4   1      127.20      133.24     20.56 o 
   2   4   1      455.23      428.63     12.08 o 
   3   4   1      671.45      618.58     18.75 o 
   4   4   1      319.82      320.49     21.12 o 
  -3   5   1        3.73        3.62      2.64 o 
  -2   5   1     1456.81     1498.40     28.79 o 
  -1   5   1      720.29      656.78     13.69 o 
   0   5   1     2466.55     2405.49     53.92 o 
   1   5   1      363.50      341.55     14.04 o 
   2   5   1       90.28       77.90      7.12 o 
   3   5   1      100.33      103.10     13.15 o 
   4   5   1     1298.41     1406.15     54.13 o 
  -3   6   1      659.57      620.76     16.99 o 
  -2   6   1      240.34      233.33      7.62 o 
  -1   6   1      389.16      388.50      9.57 o 
   0   6   1      134.23      110.80      6.56 o 
   1   6   1      419.82      457.71     11.05 o 
   2   6   1       77.61       76.80      5.25 o 
   3   6   1     1640.86     1684.54     51.43 o 
  -3   7   1      304.18      279.86     14.36 o 
  -2   7   1      951.34      944.04     26.53 o 
  -1   7   1      231.38      223.43      7.16 o 
   0   7   1      362.89      335.50     11.94 o 
   1   7   1      109.77      117.48      7.91 o 
   2   7   1      108.24       93.99      9.31 o 
   3   7   1      212.16      205.23     12.45 o 
   4   7   1      312.57      317.55     14.42 o 
  -4   8   1       67.62       67.11      7.05 o 
  -3   8   1      313.77      327.40     16.33 o 
  -2   8   1      349.20      308.81     17.11 o 
  -1   8   1       47.46       43.85      3.76 o 
   0   8   1       66.80       51.94      5.71 o 
   1   8   1        6.28       -2.74      2.74 o 
   2   8   1      196.55      157.96     16.71 o 
   3   8   1       34.31       29.00      6.09 o 
   4   8   1        0.92       -2.85      4.45 o 
  -4   9   1        1.18        0.86      4.94 o 
  -3   9   1      129.90      110.27     10.59 o 
  -2   9   1      301.62      301.59     17.53 o 
  -1   9   1      565.70      556.79     18.22 o 
   0   9   1      514.43      510.48     16.94 o 
   1   9   1      242.20      213.54     10.78 o 
   2   9   1      110.47      113.53     11.23 o 
   3   9   1       68.06       64.90      8.87 o 
   4   9   1      143.28      164.53     12.13 o 
  -4  10   1        5.93        1.45      5.37 o 
  -3  10   1      113.80      118.90     11.76 o 
  -2  10   1        1.21       -5.65      5.65 o 
  -1  10   1      193.19      179.09     14.70 o 
   0  10   1       77.21       65.84      7.21 o 
   1  10   1       96.79      103.02     11.69 o 
   2  10   1      286.75      253.29     17.49 o 
   3  10   1       48.56       53.35      8.92 o 
   4  10   1       59.15       62.95      9.24 o 
  -4  11   1       18.28       10.76      6.67 o 
  -3  11   1       18.51       20.44      7.42 o 
  -2  11   1       14.30       18.29      7.58 o 
  -1  11   1      882.32      950.91     38.82 o 
   0  11   1       93.73       82.74      7.96 o 
   1  11   1      751.01      778.97     34.25 o 
   2  11   1       17.74       13.42      7.06 o 
   3  11   1      115.81      146.00     13.86 o 
   4  11   1        5.80        7.23      6.65 o 
  -4  12   1        0.26        3.39      6.92 o 
  -3  12   1       29.19       31.66      8.94 o 
  -2  12   1       37.49       46.27     10.01 o 
  -1  12   1      329.89      298.45     20.30 o 
   0  12   1       21.30       18.53      6.02 o 
   1  12   1        0.92       -6.48      6.93 o 
   2  12   1       68.21       56.35     10.86 o 
   3  12   1       60.48       44.57      9.92 o 
   4  12   1      110.01      115.44     12.96 o 
  -4  13   1       18.30       24.97      8.97 o 
  -3  13   1       29.92       14.13      8.31 o 
  -2  13   1      144.34      154.28     16.32 o 
  -1  13   1      148.49      160.71     16.45 o 
   0  13   1       41.63       36.34      9.73 o 
   1  13   1        9.16       12.92      8.39 o 
   2  13   1       47.39       51.56     10.90 o 
   3  13   1       80.07       78.24     12.36 o 
   4  13   1       17.92       17.05      8.59 o 
  -3  14   1       44.36       50.99     10.99 o 
  -2  14   1        9.47       12.35      9.10 o 
  -1  14   1       44.81       27.81     10.27 o 
   1  14   1       20.59       27.84     11.06 o 
   2  14   1       95.80      102.82     14.32 o 
   3  14   1        8.16        8.34      8.46 o 
  -3  15   1       36.10       55.14     12.14 o 
  -2  15   1       88.56      115.60     15.83 o 
  -1  15   1       16.30       19.94      9.94 o 
   1  15   1       60.26       73.10     13.82 o 
   2  15   1       39.65       67.61     13.08 o 
   3  15   1       28.65       27.24     11.10 o 
  -3  16   1       34.12       50.28     12.46 o 
  -2  16   1       24.68       32.20     11.97 o 
  -1  16   1        3.55        6.84     10.05 o 
   1  16   1       18.36       27.73     11.64 o 
   2  16   1       24.23       24.82     11.44 o 
  -2  17   1       57.61       72.36     14.75 o 
   2  17   1      122.73      149.61     19.06 o 
  -1 -18   2       18.87        6.90     14.63 o 
   0 -18   2        5.77        6.67      8.16 o 
   1 -18   2       15.72       26.83     13.32 o 
  -2 -17   2        5.64       -0.95     14.46 o 
  -1 -17   2       25.17       17.08      8.65 o 
   0 -17   2       10.05       22.56      8.43 o 
   1 -17   2        5.02       -8.80      9.29 o 
   2 -17   2       94.56       62.28     14.69 o 
  -3 -16   2       28.51       20.81     10.04 o 
  -2 -16   2       59.79       76.89     11.10 o 
  -1 -16   2       71.77       65.46     10.15 o 
   0 -16   2       39.95       63.47      9.94 o 
   1 -16   2       16.08        5.95      9.94 o 
   2 -16   2       33.38       35.72     12.44 o 
  -3 -15   2       45.46       43.43      8.83 o 
  -2 -15   2       32.46       61.91     13.29 o 
  -1 -15   2       77.26       87.88     10.46 o 
   0 -15   2        2.48       -3.58     11.77 o 
   1 -15   2       36.17       33.88      9.54 o 
   2 -15   2       26.06        8.65      9.35 o 
   3 -15   2       12.30       13.98      7.47 o 
  -3 -14   2       51.67       46.86      8.60 o 
  -2 -14   2       96.25       92.22      8.55 o 
  -1 -14   2       11.23       11.95      6.75 o 
   0 -14   2      154.43      153.38     11.90 o 
   1 -14   2      156.59      152.82     11.91 o 
   2 -14   2       43.83       48.62      8.33 o 
   3 -14   2       41.41       38.48      8.14 o 
  -4 -13   2       11.23       11.87      7.00 o 
  -3 -13   2        0.28       -4.10      5.47 o 
  -2 -13   2       67.30       71.37      7.59 o 
  -1 -13   2       42.72       59.85      8.59 o 
   0 -13   2      152.89      159.34     11.60 o 
   1 -13   2       86.84       89.76      9.47 o 
   2 -13   2       68.87       68.31      9.05 o 
   3 -13   2       12.45       17.47      6.92 o 
   4 -13   2       29.92       32.61      8.07 o 
  -4 -12   2        7.33        1.31      8.51 o 
  -3 -12   2      171.99      177.71     12.08 o 
  -2 -12   2       20.05       20.17      5.56 o 
  -1 -12   2      342.45      364.13     13.02 o 
   0 -12   2      564.69      580.18     39.62 o 
   1 -12   2       20.81       22.99      5.10 o 
   2 -12   2      118.32      102.97      9.75 o 
   3 -12   2      118.92      128.24      9.16 o 
   4 -12   2       89.94       89.12      9.97 o 
  -4 -11   2        8.76        7.76      5.86 o 
  -3 -11   2       17.19       11.62      5.04 o 
  -2 -11   2      390.60      373.56     13.21 o 
  -1 -11   2       72.12       72.96      8.31 o 
   0 -11   2       27.37       19.06      8.62 o 
   1 -11   2       26.46       24.06      7.52 o 
   2 -11   2        4.81       -3.61      3.61 o 
   3 -11   2       34.84       29.48      5.64 o 
   4 -11   2       17.13       12.60      9.38 o 
  -5 -10   2      106.22       87.82      9.37 o 
  -4 -10   2       75.12       74.21     10.97 o 
  -3 -10   2      435.54      441.98     17.67 o 
  -2 -10   2      371.25      356.42     12.57 o 
  -1 -10   2      102.50       99.33      7.06 o 
   0 -10   2       26.45       27.48      3.97 o 
   1 -10   2      141.55      159.36      8.09 o 
   2 -10   2       56.39       57.09      6.79 o 
   3 -10   2      271.73      270.51     11.28 o 
   4 -10   2       27.89       30.59      7.26 o 
   5 -10   2      107.23       98.02     12.56 o 
  -5  -9   2       28.29       30.45     12.53 o 
  -4  -9   2        8.75        7.69      4.94 o 
  -3  -9   2       64.59       65.54      7.62 o 
  -2  -9   2      254.84      250.29     10.09 o 
  -1  -9   2      959.08      931.12     21.82 o 
   0  -9   2       87.22       79.24      5.16 o 
   1  -9   2      325.26      305.74     10.28 o 
   2  -9   2      260.25      256.86      8.69 o 
   3  -9   2       16.72       17.29      4.41 o 
   4  -9   2       12.82       11.13      4.80 o 
   5  -9   2        7.12        0.08      4.96 o 
  -5  -8   2        8.56       10.68      5.20 o 
  -4  -8   2       21.30       13.51      5.75 o 
  -3  -8   2       28.11       27.94     16.82 o 
  -2  -8   2      919.63      850.64     34.83 o 
  -1  -8   2      547.87      544.16     14.37 o 
   0  -8   2      205.89      178.45      6.80 o 
   1  -8   2      452.12      451.09     12.20 o 
   2  -8   2      334.52      298.76      9.09 o 
   3  -8   2      163.33      137.02      8.23 o 
   4  -8   2       18.27       17.75      4.79 o 
   5  -8   2       36.32       32.73      5.73 o 
  -5  -7   2       16.49       13.54      4.83 o 
  -4  -7   2      116.18      114.47      7.57 o 
  -3  -7   2       42.83       34.35      4.75 o 
  -2  -7   2      159.85      120.67     11.72 o 
  -1  -7   2      775.93      720.87     17.09 o 
   0  -7   2      154.18      154.93      6.28 o 
   1  -7   2       29.88       34.23      3.75 o 
   2  -7   2      832.52      787.44     16.13 o 
   3  -7   2      243.08      243.29      9.73 o 
   4  -7   2       22.25       16.76      4.48 o 
   5  -7   2       14.76       16.40      4.73 o 
  -5  -6   2       36.13       28.09      4.26 o 
  -4  -6   2      499.55      528.67     15.33 o 
  -3  -6   2      174.79      171.30     15.29 o 
  -2  -6   2      228.88      210.40      9.22 o 
  -1  -6   2      573.37      578.93     17.19 o 
   0  -6   2     1523.01     1537.20     27.21 o 
   1  -6   2      275.51      257.69      6.28 o 
   2  -6   2      995.83      993.79     22.13 o 
   3  -6   2      255.94      240.53     10.66 o 
   4  -6   2        0.31       -1.82      3.40 o 
   5  -6   2       11.78       15.98      4.63 o 
  -5  -5   2       57.27       63.35     12.93 o 
  -4  -5   2      107.67      116.29      8.66 o 
  -3  -5   2       13.07       12.58      3.31 o 
  -2  -5   2       72.57       69.66      5.63 o 
  -1  -5   2      278.69      270.04     18.67 o 
   0  -5   2       18.95       21.71      2.01 o 
   1  -5   2      970.04      991.89     16.04 o 
   2  -5   2      224.51      242.64      6.23 o 
   3  -5   2      199.18      219.54     12.30 o 
   4  -5   2       15.84       14.47      4.48 o 
   5  -5   2        0.15        0.64      9.53 o 
  -5  -4   2      164.27      155.20     12.82 o 
  -4  -4   2      556.39      606.86     15.48 o 
  -3  -4   2      694.75      755.93     17.64 o 
  -2  -4   2      948.04     1054.80     21.03 o 
  -1  -4   2      116.83       93.29      5.86 o 
   0  -4   2      949.69      939.07     16.01 o 
   1  -4   2       35.06       32.80      2.44 o 
   2  -4   2     2081.42     2207.17     32.38 o 
   3  -4   2      224.12      215.16     25.80 o 
   4  -4   2      330.15      330.51     10.82 o 
   5  -4   2      132.19      124.22     18.25 o 
  -6  -3   2       13.49       21.74     12.85 o 
  -5  -3   2       90.00       81.94      9.74 o 
  -4  -3   2       40.01       47.53      7.02 o 
  -3  -3   2      208.64      213.72      7.04 o 
  -2  -3   2      172.03      191.40      5.10 o 
  -1  -3   2      296.56      300.13      9.41 o 
   0  -3   2      849.41      805.38     13.76 o 
   1  -3   2      146.47      146.04      6.61 o 
   2  -3   2      306.67      308.13     14.76 o 
   3  -3   2      525.23      519.74     21.40 o 
   4  -3   2       29.45       28.16      4.04 o 
   5  -3   2       68.40       82.50     14.59 o 
  -6  -2   2       72.21       63.50     15.83 o 
  -5  -2   2       20.54       16.66      6.51 o 
  -4  -2   2      321.20      325.55     14.55 o 
  -3  -2   2      722.25      769.81     14.32 o 
  -2  -2   2     1097.38     1321.09     23.05 o 
  -1  -2   2     4129.07     4430.20    149.97 o 
   0  -2   2     1904.39     1825.88     29.05 o 
   1  -2   2     6192.88     6203.54    112.83 o 
   2  -2   2     1256.58     1305.30     21.89 o 
   3  -2   2      708.11      700.36     11.78 o 
   4  -2   2      170.55      159.93     10.75 o 
   5  -2   2       48.90       70.25     14.42 o 
  -6  -1   2       29.06        3.71     11.63 o 
  -5  -1   2       33.79       37.66      7.23 o 
  -4  -1   2       25.44       24.26      7.54 o 
  -3  -1   2       47.39       49.12      8.05 o 
  -2  -1   2     1852.49     2224.97     36.18 o 
  -1  -1   2     5429.51     6618.48    155.59 o 
   0  -1   2     2802.44     2724.89     41.93 o 
   1  -1   2     4124.34     4348.58    108.08 o 
   2  -1   2      411.64      447.24      8.49 o 
   3  -1   2      513.78      517.99      9.03 o 
   4  -1   2       14.17       15.12      5.10 o 
   5  -1   2       52.89       62.12     13.49 o 
  -5   0   2        0.13       -4.60      4.83 o 
  -4   0   2      182.24      205.44     11.58 o 
  -3   0   2     1411.63     1622.05     41.81 o 
  -2   0   2      901.59     1109.34     28.59 o 
  -1   0   2      795.84     1070.72     27.38 o 
   0   0   2       94.40       94.31      3.08 o 
   1   0   2     1628.87     1774.54     29.59 o 
   2   0   2     1335.53     1388.09     20.33 o 
   3   0   2      401.67      352.01      7.62 o 
   4   0   2       63.86       69.69     23.13 o 
   5   0   2       57.58       36.96     12.07 o 
  -5   1   2       33.57       37.87      7.26 o 
  -4   1   2       25.39       24.10      5.65 o 
  -3   1   2       47.95       55.19      5.79 o 
  -2   1   2     1864.27     2351.36     75.69 o 
  -1   1   2     5431.03     6589.04    102.27 o 
   0   1   2     2807.97     2672.79     58.67 o 
   1   1   2     4112.60     4398.22     78.12 o 
   2   1   2      408.19      441.22      7.53 o 
   3   1   2      514.28      514.96     12.45 o 
   4   1   2       13.93       16.20      7.75 o 
   5   1   2       53.49       51.58     12.44 o 
  -5   2   2       21.06       14.94      7.93 o 
  -4   2   2      320.01      305.12     15.43 o 
  -3   2   2      723.79      805.18     22.84 o 
  -2   2   2     1097.02     1299.36     66.56 o 
  -1   2   2     4117.75     4140.44     95.31 o 
   0   2   2     1904.35     1830.81     54.25 o 
   1   2   2     6197.98     6211.29    150.38 o 
   2   2   2     1259.75     1267.54     21.41 o 
   3   2   2      706.50      681.96     20.42 o 
   4   2   2      171.40      193.64     16.83 o 
   5   2   2       49.27       58.00     12.78 o 
  -4   3   2       39.77       39.24      6.27 o 
  -3   3   2      208.75      209.36     23.10 o 
  -2   3   2      171.17      173.98      4.70 o 
  -1   3   2      297.76      290.70      8.63 o 
   0   3   2      848.80      786.95     19.33 o 
   1   3   2      145.08      149.39      7.91 o 
   2   3   2      305.43      303.98      7.68 o 
   3   3   2      527.55      497.32      9.95 o 
   4   3   2       29.62       39.26      9.55 o 
   5   3   2       68.32       59.54     13.10 o 
  -3   4   2      694.15      736.36     30.52 o 
  -2   4   2      949.79      989.94     23.14 o 
  -1   4   2      117.37      100.28      7.38 o 
   0   4   2      952.77      885.61     22.45 o 
   1   4   2       34.48       34.79      3.32 o 
   2   4   2     2082.89     2151.26     41.00 o 
   3   4   2      221.60      219.43      6.59 o 
   4   4   2      330.02      307.75     21.05 o 
  -3   5   2       13.41        9.83      2.16 o 
  -2   5   2       73.43       78.66      3.69 o 
  -1   5   2      274.99      243.21     15.17 o 
   0   5   2       19.53       22.13      3.52 o 
   1   5   2      969.43     1019.08     20.51 o 
   2   5   2      219.79      231.68     12.91 o 
   3   5   2      201.23      196.41      6.82 o 
   4   5   2       15.13       21.19      8.83 o 
  -3   6   2      174.80      165.49      7.24 o 
  -2   6   2      227.67      195.42      6.14 o 
  -1   6   2      574.19      584.41     16.67 o 
   0   6   2     1518.59     1522.70     36.64 o 
   1   6   2      275.33      252.03     19.78 o 
   2   6   2      993.76      997.89     20.86 o 
   3   6   2      253.60      252.48     10.19 o 
  -3   7   2       43.56       48.36      6.58 o 
  -2   7   2      162.17      142.34     10.64 o 
  -1   7   2      774.74      758.40     25.74 o 
   0   7   2      152.94      142.76      7.94 o 
   1   7   2       29.73       28.00      4.15 o 
   2   7   2      833.01      799.08     21.65 o 
   3   7   2      242.75      259.41     22.07 o 
   4   7   2       22.67       22.79      5.22 o 
  -4   8   2       21.27       27.13      5.33 o 
  -3   8   2       27.67       13.00      5.38 o 
  -2   8   2      922.34      895.64     33.90 o 
  -1   8   2      546.99      524.21     16.86 o 
   0   8   2      208.16      179.79      9.47 o 
   1   8   2      450.51      433.58     12.06 o 
   2   8   2      335.61      332.03     11.88 o 
   3   8   2      163.67      188.74     12.11 o 
   4   8   2       18.14       20.06      5.83 o 
  -4   9   2        8.83        5.39      5.34 o 
  -3   9   2       64.84       60.88      8.34 o 
  -2   9   2      254.98      228.71     15.59 o 
  -1   9   2      961.76      954.45     26.47 o 
   0   9   2       87.62       78.66      7.01 o 
   1   9   2      324.65      299.62     10.29 o 
   2   9   2      260.85      262.34     16.49 o 
   3   9   2       16.77       22.13      6.15 o 
   4   9   2       12.82       18.03      6.17 o 
  -4  10   2       75.65       80.66      9.47 o 
  -3  10   2      434.66      487.48     22.95 o 
  -2  10   2      371.90      374.10     20.52 o 
  -1  10   2      101.30       89.44     11.23 o 
   0  10   2       27.06       29.34      5.46 o 
   1  10   2      142.54      145.13      9.85 o 
   2  10   2       55.97       58.76      9.58 o 
   3  10   2      272.67      244.31     16.95 o 
   4  10   2       27.49       15.38      7.00 o 
  -4  11   2        8.79       15.92      7.02 o 
  -3  11   2       17.55       17.26      7.20 o 
  -2  11   2      391.10      398.42     21.55 o 
  -1  11   2       71.21       62.17     10.68 o 
   0  11   2       27.46       24.19     12.42 o 
   1  11   2       27.07        4.91      8.20 o 
   2  11   2        4.99        4.50      6.68 o 
   3  11   2       34.88       32.46      8.82 o 
   4  11   2       16.64       15.04      7.33 o 
  -4  12   2        7.20       -6.53      6.53 o 
  -3  12   2      172.03      212.33     16.79 o 
  -2  12   2       20.32       12.64      7.71 o 
  -1  12   2      342.57      336.11     21.44 o 
   0  12   2      564.14      594.62     21.03 o 
   1  12   2       20.05        7.59      7.26 o 
   2  12   2      118.56       93.58     12.83 o 
   3  12   2      117.10      124.94     14.29 o 
   4  12   2       90.11      138.02     13.91 o 
  -4  13   2       11.38       16.95      8.17 o 
  -3  13   2        0.24        4.84      7.61 o 
  -2  13   2       66.78       66.13     11.71 o 
  -1  13   2       42.95       45.04     10.37 o 
   1  13   2       87.46       94.44     13.38 o 
   2  13   2       69.10       80.98     12.40 o 
   3  13   2       12.32        2.78      8.33 o 
   4  13   2       29.56       15.93      8.63 o 
  -3  14   2       52.05       69.02     12.26 o 
  -2  14   2       96.49      126.18     15.40 o 
  -1  14   2       11.66        8.88      8.94 o 
   1  14   2      155.78      148.34     17.27 o 
   2  14   2       43.35       65.45     12.64 o 
   3  14   2       41.28       39.05     11.12 o 
  -3  15   2       45.41       67.53     12.74 o 
  -2  15   2       32.45       43.14     11.86 o 
  -1  15   2       77.16       99.33     15.10 o 
   1  15   2       36.18       42.40     11.93 o 
   2  15   2       25.96       32.88     11.12 o 
   3  15   2       12.31       -0.99      9.22 o 
  -3  16   2       28.44       37.36     11.59 o 
  -2  16   2       60.10       72.48     14.32 o 
  -1  16   2       71.88      112.47     16.54 o 
   1  16   2       16.32       31.24     11.74 o 
   2  16   2       33.52       46.22     12.51 o 
  -2  17   2        5.52        6.38     10.95 o 
   2  17   2       94.66      106.46     16.91 o 
  -1 -18   3        3.87        3.30      8.10 o 
   0 -18   3        3.07       -1.98      7.97 o 
   1 -18   3        5.47       10.55     11.77 o 
  -2 -17   3       24.89       23.61      9.38 o 
  -1 -17   3       54.69       59.24     16.47 o 
   0 -17   3       43.94       34.99      9.18 o 
   1 -17   3       12.33       15.57     11.48 o 
   2 -17   3       13.51        8.65     10.40 o 
  -3 -16   3        2.60        0.64     10.40 o 
  -2 -16   3       28.71       39.49     10.05 o 
  -1 -16   3       54.05       68.09     10.45 o 
   0 -16   3       88.87       83.40     10.76 o 
   1 -16   3       35.67       34.91     12.25 o 
   2 -16   3      103.04       76.90     14.73 o 
  -3 -15   3       31.81       19.77      7.64 o 
  -2 -15   3       17.27       18.67      7.98 o 
  -1 -15   3       80.69      103.31     11.18 o 
   0 -15   3        1.00        2.39      6.44 o 
   1 -15   3       61.56       51.79     11.83 o 
   2 -15   3        0.52       -7.92      7.92 o 
   3 -15   3        1.74       -1.43      7.71 o 
  -3 -14   3       12.97       10.03      6.15 o 
  -2 -14   3       43.40       46.25      7.10 o 
  -1 -14   3       25.22       35.32      9.87 o 
   0 -14   3       22.95       13.04      7.31 o 
   1 -14   3       36.74       37.60     11.51 o 
   2 -14   3       33.57       39.20      7.96 o 
   3 -14   3       31.83       29.30      8.01 o 
  -4 -13   3       29.42       16.02      7.24 o 
  -3 -13   3       44.16       35.35      6.78 o 
  -2 -13   3       95.78       98.36     11.04 o 
  -1 -13   3      103.62      109.23     20.06 o 
   0 -13   3      103.41      118.67     10.38 o 
   1 -13   3       18.12       21.89      6.78 o 
   2 -13   3      223.61      256.38     14.66 o 
   3 -13   3       39.26       32.78      7.69 o 
   4 -13   3       20.97       13.75      7.44 o 
  -4 -12   3       56.07       51.38      8.87 o 
  -3 -12   3       48.09       54.09      7.05 o 
  -2 -12   3      217.11      225.44     10.95 o 
  -1 -12   3       28.14       46.46      7.77 o 
   0 -12   3      212.88      210.54     25.46 o 
   1 -12   3       74.94       66.74      8.84 o 
   2 -12   3        3.90        4.64      5.62 o 
   3 -12   3       25.99       21.33      5.76 o 
   4 -12   3        8.02        8.74      7.63 o 
  -4 -11   3       40.80       41.76      7.69 o 
  -3 -11   3       16.62       13.91      5.22 o 
  -2 -11   3      129.78      152.22      9.16 o 
  -1 -11   3      104.40       86.10     10.35 o 
   0 -11   3      983.00      960.48     29.14 o 
   1 -11   3      143.86      147.31      8.43 o 
   2 -11   3      450.11      473.47     15.09 o 
   3 -11   3       21.52       25.59      5.49 o 
   4 -11   3      126.93      148.78     10.20 o 
  -5 -10   3       56.09       48.62      7.95 o 
  -4 -10   3       10.18        3.98      5.56 o 
  -2 -10   3      349.43      362.99     13.62 o 
  -1 -10   3      197.93      193.76     10.15 o 
   0 -10   3      184.15      192.58      7.83 o 
   1 -10   3       57.01       59.84      5.37 o 
   2 -10   3       53.68       48.18      5.70 o 
   3 -10   3       70.01       67.14      6.87 o 
   4 -10   3       34.31       27.61      8.32 o 
  -5  -9   3       84.77       97.74      9.26 o 
  -4  -9   3      186.15      187.83     11.76 o 
  -3  -9   3      114.25      103.58      8.96 o 
  -2  -9   3       13.18       14.02      5.03 o 
  -1  -9   3      188.46      183.27      8.48 o 
   0  -9   3      891.24      888.50     17.91 o 
   1  -9   3      205.67      200.98      8.24 o 
   2  -9   3      310.54      312.53      9.65 o 
   3  -9   3       19.67       13.13      4.50 o 
   4  -9   3       15.52       12.69      4.98 o 
   5  -9   3        0.48        3.04      5.19 o 
  -5  -8   3       30.99       33.20      6.12 o 
  -4  -8   3       29.98       18.33      5.46 o 
  -3  -8   3       14.79       -3.93      4.21 o 
  -2  -8   3      309.64      287.13     12.63 o 
  -1  -8   3       93.07      101.56      9.26 o 
   0  -8   3      270.98      231.92      7.41 o 
   1  -8   3       63.18       55.93      4.10 o 
   2  -8   3       80.11       82.00      5.10 o 
   3  -8   3      294.83      283.44     10.90 o 
   4  -8   3      216.61      190.18      9.95 o 
   5  -8   3        5.38       -3.38     12.54 o 
  -5  -7   3      187.62      177.62     10.16 o 
  -4  -7   3      230.30      256.59     12.27 o 
  -3  -7   3      259.86      291.00     15.72 o 
  -2  -7   3      157.16      136.44     12.03 o 
  -1  -7   3       93.75       81.12      4.55 o 
   0  -7   3      244.69      287.44      6.52 o 
   1  -7   3       84.39       74.51      3.50 o 
   2  -7   3       34.03       37.35      3.75 o 
   3  -7   3      492.51      493.17     14.62 o 
   4  -7   3      166.58      180.73      9.30 o 
   5  -7   3        4.33        3.73      4.92 o 
  -5  -6   3       92.89       81.06      6.33 o 
  -4  -6   3       20.17       13.77      4.16 o 
  -3  -6   3      835.13      913.14     21.44 o 
  -2  -6   3      453.96      485.54     20.68 o 
  -1  -6   3      396.13      399.08     15.04 o 
   0  -6   3     1268.79     1289.04     19.97 o 
   1  -6   3      100.76      118.22      4.42 o 
   2  -6   3      232.19      234.05      6.39 o 
   3  -6   3      871.73      872.24     20.97 o 
   4  -6   3       49.43       50.79      5.52 o 
   5  -6   3        7.10        2.35      4.37 o 
  -5  -5   3      101.89       93.40     10.56 o 
  -4  -5   3      105.12      107.36      9.06 o 
  -3  -5   3       92.29       96.79      6.46 o 
  -2  -5   3       79.56       74.51      5.55 o 
  -1  -5   3      210.18      195.23      8.37 o 
   0  -5   3      135.68      131.76      5.29 o 
   1  -5   3     6503.58     6424.93    102.92 o 
   2  -5   3     1181.54     1179.97     25.18 o 
   3  -5   3      397.65      398.50     11.80 o 
   4  -5   3      292.26      276.78     12.91 o 
   5  -5   3       67.77       63.47     12.33 o 
  -5  -4   3       22.70       12.95      6.55 o 
  -4  -4   3       49.20       50.24      5.35 o 
  -3  -4   3      758.10      787.24     18.38 o 
  -2  -4   3      728.67      789.37     14.70 o 
  -1  -4   3      160.39      181.53      7.57 o 
   0  -4   3      475.32      467.54      9.20 o 
   1  -4   3      592.94      607.00     11.47 o 
   2  -4   3      571.64      586.66     12.19 o 
   3  -4   3       75.19       88.47      5.05 o 
   4  -4   3      346.42      356.28     11.57 o 
   5  -4   3      111.46      104.10     16.83 o 
  -6  -3   3       26.86        4.65     12.20 o 
  -5  -3   3       39.33       35.66      7.76 o 
  -4  -3   3      157.62      150.76     11.01 o 
  -3  -3   3      104.05      109.15      3.64 o 
  -2  -3   3      588.45      700.99     18.16 o 
  -1  -3   3     1021.78     1062.77     25.64 o 
   0  -3   3     2710.91     2532.79     36.34 o 
   1  -3   3     1914.94     1880.75     30.91 o 
   2  -3   3     2843.10     2918.92     47.05 o 
   3  -3   3      746.45      784.60     20.62 o 
   4  -3   3      156.09      161.90      7.44 o 
   5  -3   3      132.65      144.04     18.80 o 
  -6  -2   3       61.42       40.20     14.32 o 
  -5  -2   3       22.47       15.43      7.88 o 
  -4  -2   3       96.81       88.78      8.69 o 
  -3  -2   3      135.10      144.68      6.64 o 
  -2  -2   3       61.26       88.25      4.18 o 
  -1  -2   3     1504.70     1660.06     37.60 o 
   0  -2   3      692.86      663.30     10.30 o 
   1  -2   3     2660.28     2686.49     50.01 o 
   2  -2   3      502.09      559.82     20.37 o 
   3  -2   3       28.76       27.38      3.20 o 
   4  -2   3      119.45      118.99      8.27 o 
   5  -2   3       43.00       35.47     11.97 o 
  -6  -1   3        4.35       -7.59     11.60 o 
  -5  -1   3       75.66       83.27      9.48 o 
  -4  -1   3      733.54      744.44     26.89 o 
  -3  -1   3       59.16       48.33      6.98 o 
  -2  -1   3      681.08      877.08     15.45 o 
  -1  -1   3     2471.78     2789.66     50.17 o 
   0  -1   3      654.80      616.80      9.49 o 
   1  -1   3      287.97      267.33      6.80 o 
   2  -1   3      699.12      655.27     10.90 o 
   3  -1   3        1.65        0.93      1.77 o 
   4  -1   3      177.66      191.21     17.48 o 
   5  -1   3       31.21       37.30     12.27 o 
  -5   0   3       34.06       23.84      6.85 o 
  -4   0   3      157.20      161.41     10.66 o 
  -3   0   3      202.72      263.26     11.60 o 
  -2   0   3     1685.38     2165.33     97.87 o 
  -1   0   3    14625.36    17796.87    534.71 o 
   0   0   3      328.54      300.14      5.33 o 
   1   0   3     1551.51     1526.15     24.25 o 
   2   0   3     1421.61     1455.44     21.54 o 
   3   0   3      162.86      152.20      4.15 o 
   4   0   3      223.37      220.19     18.16 o 
   5   0   3       92.41       68.26     13.92 o 
  -5   1   3       74.80       87.13      9.55 o 
  -4   1   3      738.71      808.60     32.50 o 
  -3   1   3       59.80       55.08     10.67 o 
  -2   1   3      680.35      885.91     17.06 o 
  -1   1   3     2473.56     2710.98     85.18 o 
   0   1   3      663.47      608.94     15.05 o 
   1   1   3      293.90      260.81      5.89 o 
   2   1   3      696.57      677.26     10.82 o 
   3   1   3        1.58        1.32      1.37 o 
   4   1   3      175.84      191.39     18.28 o 
   5   1   3       31.26       32.09     10.99 o 
  -5   2   3       22.97       13.94      8.07 o 
  -4   2   3       97.21      111.66      9.03 o 
  -3   2   3      135.50      148.32      8.59 o 
  -2   2   3       63.15       85.47      3.14 o 
  -1   2   3     1516.48     1588.28     36.23 o 
   0   2   3      697.68      657.59     16.37 o 
   1   2   3     2659.73     2687.83     42.36 o 
   2   2   3      505.67      517.44      8.90 o 
   3   2   3       28.77       28.15      2.03 o 
   4   2   3      119.28      124.47     14.53 o 
   5   2   3       43.48       47.99     12.38 o 
  -5   3   3       38.94       29.30      9.46 o 
  -4   3   3      159.53      170.83     29.75 o 
  -3   3   3      103.72      118.65      8.19 o 
  -2   3   3      587.88      666.66     14.83 o 
  -1   3   3     1023.80     1038.66     44.09 o 
   0   3   3     2707.63     2564.54     56.42 o 
   1   3   3     1909.06     1880.62     68.12 o 
   2   3   3     2847.27     2854.59     53.45 o 
   3   3   3      749.63      727.74     15.95 o 
   4   3   3      156.53      156.78     16.14 o 
   5   3   3      133.30      124.00     17.18 o 
  -3   4   3      756.99      780.06     15.83 o 
  -2   4   3      730.70      735.66     15.53 o 
  -1   4   3      163.15      175.27      9.93 o 
   0   4   3      473.23      464.83     13.20 o 
   1   4   3      588.66      589.61     16.18 o 
   2   4   3      573.79      563.56     16.29 o 
   3   4   3       75.44       77.27      4.32 o 
   4   4   3      345.07      384.44     23.11 o 
  -3   5   3       91.93       82.61      4.66 o 
  -2   5   3       79.59       86.19      5.01 o 
  -1   5   3      209.22      189.10     26.49 o 
   0   5   3      138.21      133.27     17.90 o 
   1   5   3     6487.28     6625.47    255.52 o 
   2   5   3     1181.54     1185.81     24.07 o 
   3   5   3      396.61      385.06     13.20 o 
   4   5   3      293.49      268.15     19.78 o 
  -3   6   3      831.79      892.16     32.06 o 
  -2   6   3      454.70      407.67     12.82 o 
  -1   6   3      393.81      400.25     12.85 o 
   0   6   3     1269.02     1262.46     31.40 o 
   1   6   3      101.00       98.29      5.28 o 
   2   6   3      231.25      228.43     11.18 o 
   3   6   3      874.07      879.73     24.20 o 
   4   6   3       48.84       45.79      5.70 o 
  -3   7   3      262.63      280.16     14.55 o 
  -2   7   3      157.89      133.35     10.74 o 
  -1   7   3       94.44       85.62     12.18 o 
   0   7   3      244.09      270.79     10.85 o 
   1   7   3       85.59       85.43      5.13 o 
   2   7   3       34.64       31.37      4.43 o 
   3   7   3      488.75      505.62     28.60 o 
   4   7   3      166.15      137.83     10.40 o 
  -4   8   3       30.06       23.65      5.43 o 
  -3   8   3       14.20        7.25      4.68 o 
  -2   8   3      308.32      290.42     16.71 o 
  -1   8   3       92.01       91.47     10.69 o 
   0   8   3      269.50      234.18     10.58 o 
   1   8   3       63.13       58.89      4.80 o 
   2   8   3       79.16       81.08      6.43 o 
   3   8   3      296.11      295.10     16.24 o 
   4   8   3      216.38      221.35     13.51 o 
  -4   9   3      185.75      185.49     12.36 o 
  -3   9   3      113.73      108.65     10.47 o 
  -2   9   3       13.75       14.48      6.21 o 
  -1   9   3      189.36      169.10     10.01 o 
   0   9   3      888.93      868.79     25.15 o 
   1   9   3      206.46      210.96     10.76 o 
   2   9   3      310.64      331.19     12.74 o 
   3   9   3       20.00       26.10      6.47 o 
   4   9   3       15.72        4.02      5.86 o 
  -4  10   3       10.39       19.27      6.30 o 
  -3  10   3       11.88       22.30      6.88 o 
  -2  10   3      349.69      362.64     19.98 o 
  -1  10   3      196.41      176.75     14.62 o 
   0  10   3      184.56      199.82     10.95 o 
   1  10   3       56.43       51.02     10.16 o 
   2  10   3       53.78       48.54      9.02 o 
   3  10   3       70.34       62.15      9.80 o 
   4  10   3       34.46       33.13      8.42 o 
  -4  11   3       40.85       50.01      8.54 o 
  -3  11   3       16.79       26.20      7.75 o 
  -2  11   3      129.18      135.11     13.64 o 
  -1  11   3      104.98       65.74     10.79 o 
   0  11   3      986.61     1060.36     31.64 o 
   1  11   3      143.73      149.24     14.57 o 
   2  11   3      450.92      510.62     25.43 o 
   3  11   3       21.56       12.97      7.40 o 
   4  11   3      126.77      177.23     14.89 o 
  -4  12   3       55.98       50.05      9.19 o 
  -3  12   3       48.31       52.88     10.63 o 
  -2  12   3      218.01      218.78     17.67 o 
  -1  12   3       28.17       39.52      9.48 o 
   0  12   3      212.96      206.66     12.73 o 
   1  12   3       73.73       78.71     11.58 o 
   2  12   3        3.87       10.63      7.48 o 
   3  12   3       25.80       27.35      9.02 o 
   4  12   3        7.85        1.36      7.20 o 
  -4  13   3       29.65       25.29      8.43 o 
  -3  13   3       43.54       42.18     10.31 o 
  -2  13   3       96.10      117.17     14.28 o 
  -1  13   3      104.80      106.12     13.75 o 
   1  13   3       17.73       26.34      9.08 o 
   2  13   3      224.04      290.89     20.61 o 
   3  13   3       39.24       27.03      9.55 o 
   4  13   3       20.91       15.97      8.80 o 
  -3  14   3       12.75        3.05      8.29 o 
  -2  14   3       43.36       67.61     12.52 o 
  -1  14   3       25.54       16.70      9.65 o 
   1  14   3       37.16       34.43     10.46 o 
   2  14   3       33.20       35.85     10.98 o 
   3  14   3       32.30       39.62     10.71 o 
  -3  15   3       31.44       31.33     11.04 o 
  -2  15   3       17.27       22.08     10.44 o 
  -1  15   3       80.89       89.33     14.73 o 
   1  15   3       61.49       58.18     13.32 o 
   2  15   3        0.56       -8.00      8.00 o 
   3  15   3        1.68       -3.92      8.87 o 
  -3  16   3        2.58       -8.84      9.13 o 
  -2  16   3       28.72       11.13     10.53 o 
  -1  16   3       54.35      110.96     16.37 o 
   1  16   3       35.80       50.81     13.19 o 
   2  16   3      103.02      128.93     17.35 o 
  -2  17   3       24.84       27.94     12.48 o 
   2  17   3       13.78       -4.10     10.50 o 
  -1 -18   4       15.65       11.48     11.62 o 
   0 -18   4       33.38       37.36      9.64 o 
  -2 -17   4        2.39       -4.60      8.15 o 
  -1 -17   4       27.72       35.48      9.59 o 
   0 -17   4        8.63        6.54      7.73 o 
   1 -17   4       25.88       29.17     12.47 o 
   2 -17   4       23.16        5.16     10.99 o 
  -2 -16   4       38.71       34.75      9.65 o 
  -1 -16   4       10.00        2.48     13.27 o 
   0 -16   4      113.83      135.23     12.52 o 
   1 -16   4       87.53      107.81     17.07 o 
   2 -16   4       35.50       19.24     11.58 o 
  -3 -15   4       14.08        8.18      6.63 o 
  -2 -15   4       26.40       26.06      8.85 o 
  -1 -15   4        0.29        6.24      6.93 o 
   0 -15   4       13.94       11.26     11.48 o 
   1 -15   4       28.83       26.94     11.23 o 
   2 -15   4       31.89        7.86     10.13 o 
   3 -15   4       23.90       10.11      7.58 o 
  -3 -14   4        0.76       -6.04      8.67 o 
  -2 -14   4       63.13       56.08      7.40 o 
  -1 -14   4      104.29      108.12     10.92 o 
   0 -14   4      233.65      230.21     13.84 o 
   1 -14   4      488.62      494.32     29.88 o 
   2 -14   4       59.95       61.89     10.46 o 
   3 -14   4       28.06       30.61      8.37 o 
  -4 -13   4       24.37       26.26      7.94 o 
  -3 -13   4       22.94       22.74      6.32 o 
  -2 -13   4       89.69       89.82      8.27 o 
  -1 -13   4      117.18      119.06     10.76 o 
   0 -13   4        9.34       15.51      6.52 o 
   1 -13   4      130.23      144.75     18.36 o 
   2 -13   4       13.02       12.58      6.73 o 
   3 -13   4       78.43       63.65      7.79 o 
   4 -13   4       22.81       22.74      8.55 o 
  -4 -12   4       72.53       89.31     10.25 o 
  -3 -12   4       99.56       98.29     10.00 o 
  -2 -12   4       20.71       32.22      8.49 o 
  -1 -12   4      132.99      150.50     11.07 o 
   0 -12   4      456.12      422.06     17.41 o 
   1 -12   4       98.03       96.30      7.69 o 
   2 -12   4        3.41        1.06      4.73 o 
   3 -12   4       24.61       29.33      7.60 o 
   4 -12   4        6.47       -1.83      7.58 o 
  -4 -11   4       10.81       11.90      6.39 o 
  -3 -11   4      103.95      107.04      8.28 o 
  -2 -11   4      261.24      281.97     11.73 o 
  -1 -11   4       82.48       79.90      6.97 o 
   0 -11   4      492.47      484.70     18.20 o 
   1 -11   4      256.01      233.57     13.19 o 
   2 -11   4       54.26       47.05      6.01 o 
   3 -11   4      123.54      124.13      8.95 o 
   4 -11   4       48.12       50.27      7.12 o 
  -5 -10   4        9.82        5.46      7.19 o 
  -4 -10   4      173.45      174.11     12.21 o 
  -3 -10   4       47.54       35.69      6.79 o 
  -2 -10   4       73.89       87.32      8.85 o 
  -1 -10   4       90.97       91.10      7.96 o 
   0 -10   4      468.18      434.47     13.61 o 
   1 -10   4      220.27      209.91      8.08 o 
   2 -10   4        1.36       -1.83      3.87 o 
   3 -10   4        5.51        6.36      4.63 o 
   4 -10   4       17.27       17.98      5.65 o 
  -5  -9   4       14.27       10.20      5.82 o 
  -4  -9   4        7.00       11.50      5.37 o 
  -3  -9   4       80.77       86.62      9.92 o 
  -2  -9   4       30.09       31.95      5.89 o 
  -1  -9   4       94.15       99.63      6.80 o 
   0  -9   4      122.23      114.82      8.19 o 
   1  -9   4       70.32       75.98      4.97 o 
   2  -9   4       91.68       99.35      7.04 o 
   3  -9   4      161.43      148.16     14.81 o 
   4  -9   4       42.24       46.03      6.42 o 
   5  -9   4       40.00       33.02     10.79 o 
  -5  -8   4       17.86        9.81      4.97 o 
  -4  -8   4      107.51      107.38      9.05 o 
  -3  -8   4      126.41      132.94      9.51 o 
  -2  -8   4       51.11       47.85      7.86 o 
  -1  -8   4      465.88      466.87     13.32 o 
   0  -8   4      765.92      711.70     13.00 o 
   1  -8   4      742.73      718.31     13.46 o 
   2  -8   4      134.12      135.05      6.62 o 
   3  -8   4       61.05       61.04      6.03 o 
   4  -8   4      141.81      129.84      8.76 o 
   5  -8   4       36.28       28.28      9.40 o 
  -5  -7   4       17.89       17.42      4.89 o 
  -4  -7   4       62.81       64.74      7.35 o 
  -3  -7   4      163.08      181.79     10.20 o 
  -2  -7   4       33.11       33.62      5.35 o 
  -1  -7   4      169.96      171.17      6.30 o 
   0  -7   4      256.37      260.62      6.45 o 
   1  -7   4       56.96       63.76      3.32 o 
   2  -7   4      370.49      350.92      9.84 o 
   3  -7   4      317.74      309.92     12.93 o 
   4  -7   4       79.17       68.11      6.85 o 
   5  -7   4       74.73       79.32      8.36 o 
  -5  -6   4       29.93       22.20      4.56 o 
  -4  -6   4       20.42       11.13      4.58 o 
  -3  -6   4      241.07      237.18     11.12 o 
  -2  -6   4       27.48       23.02      5.11 o 
  -1  -6   4      722.89      674.46     19.33 o 
   0  -6   4     1252.49     1261.21     19.70 o 
   1  -6   4      470.01      405.79      8.40 o 
   2  -6   4      753.92      701.46     14.59 o 
   3  -6   4       14.61       16.21      4.11 o 
   4  -6   4      133.40      139.13      8.24 o 
   5  -6   4       15.03       25.79      5.57 o 
  -5  -5   4       39.74       34.30     10.64 o 
  -4  -5   4      224.67      225.86     10.38 o 
  -3  -5   4      225.39      251.72     10.56 o 
  -2  -5   4      703.68      754.67     27.88 o 
  -1  -5   4     1947.36     1887.98     44.81 o 
   0  -5   4       81.86       83.15      3.45 o 
   1  -5   4      205.26      208.06      5.95 o 
   2  -5   4      420.22      403.20      9.31 o 
   3  -5   4     1185.76     1191.45     22.25 o 
   4  -5   4       66.09       64.10      8.89 o 
   5  -5   4      122.51      133.83      9.04 o 
  -5  -4   4      197.08      208.61     18.64 o 
  -4  -4   4       41.84       37.06      8.72 o 
  -3  -4   4      398.58      421.96     10.68 o 
  -2  -4   4      339.04      344.82     20.09 o 
  -1  -4   4      792.18      736.73     15.83 o 
   0  -4   4      643.27      594.84     12.10 o 
   1  -4   4      366.09      387.88      8.22 o 
   2  -4   4       60.52       61.85      3.76 o 
   3  -4   4       15.90       13.07      3.09 o 
   4  -4   4       40.67       38.07      4.85 o 
   5  -4   4       68.16       54.16     13.82 o 
  -6  -3   4        4.54        3.63      8.67 o 
  -5  -3   4      126.11      123.22     11.37 o 
  -4  -3   4      179.99      192.07     11.51 o 
  -3  -3   4      137.97      148.26      4.38 o 
  -2  -3   4      203.44      206.13     10.66 o 
  -1  -3   4     2883.75     2729.12     73.44 o 
   0  -3   4      269.33      261.64      5.41 o 
   1  -3   4       82.45       65.11      5.06 o 
   2  -3   4      410.67      397.09      9.20 o 
   3  -3   4        1.90        2.61      2.31 o 
   4  -3   4       60.26       67.73      6.29 o 
   5  -3   4       43.35       47.21     13.06 o 
  -6  -2   4       50.04       27.27     10.86 o 
  -5  -2   4      111.74      112.33     10.96 o 
  -4  -2   4      246.11      253.04     13.32 o 
  -3  -2   4      248.95      290.26      7.55 o 
  -2  -2   4       15.74       18.60      2.73 o 
  -1  -2   4      778.75      769.80     19.59 o 
   0  -2   4     2335.80     2219.83     31.64 o 
   1  -2   4      426.58      418.34     10.81 o 
   2  -2   4      248.94      232.72      8.89 o 
   3  -2   4       12.36       10.41      2.80 o 
   4  -2   4       56.51       51.72      5.26 o 
   5  -2   4       97.70       83.04     15.73 o 
  -5  -1   4       56.12       58.55      8.69 o 
  -4  -1   4       34.47       38.19      6.52 o 
  -3  -1   4      492.72      539.77     12.96 o 
  -2  -1   4      542.46      662.27     13.93 o 
  -1  -1   4     2158.42     2334.32     88.45 o 
   0  -1   4      588.47      570.21      9.32 o 
   1  -1   4     2817.27     2718.14     43.34 o 
   2  -1   4      680.12      724.76     21.32 o 
   3  -1   4        4.94        3.61      2.36 o 
   4  -1   4      475.00      467.05     11.56 o 
   5  -1   4       29.60       14.56     10.13 o 
  -5   0   4       18.04       18.40      6.32 o 
  -4   0   4       79.02       98.90     12.03 o 
  -3   0   4      358.75      422.41     15.20 o 
  -2   0   4      227.21      280.31      7.04 o 
  -1   0   4     3993.71     4430.26    142.92 o 
   0   0   4     2277.80     2248.25     35.73 o 
   1   0   4     2493.52     2442.00     52.96 o 
   2   0   4      813.16      790.05     14.38 o 
   3   0   4       90.52       89.78      3.49 o 
   4   0   4       14.13       17.30      8.30 o 
   5   0   4       98.08      100.15     16.20 o 
  -5   1   4       55.64       58.59      8.75 o 
  -4   1   4       34.97       36.71      6.38 o 
  -3   1   4      489.89      539.33     17.74 o 
  -2   1   4      543.98      667.01     13.71 o 
  -1   1   4     2158.83     2268.44     42.13 o 
   0   1   4      588.49      578.73     15.06 o 
   1   1   4     2810.53     2741.26    107.54 o 
   2   1   4      679.97      713.39     13.14 o 
   3   1   4        4.95        5.45      1.76 o 
   4   1   4      477.99      469.41     26.96 o 
   5   1   4       29.63       25.62     10.78 o 
  -5   2   4      111.15      118.39     14.96 o 
  -4   2   4      246.22      275.05     12.98 o 
  -3   2   4      246.14      302.08     12.02 o 
  -2   2   4       15.00       14.58      2.03 o 
  -1   2   4      787.01      765.35     18.71 o 
   0   2   4     2325.50     2211.34     49.61 o 
   1   2   4      429.71      402.45     16.58 o 
   2   2   4      250.17      235.78      5.85 o 
   3   2   4       12.33       12.58      2.32 o 
   4   2   4       56.52       61.39     11.11 o 
   5   2   4       96.35       82.82     14.64 o 
  -5   3   4      125.37      129.32     15.53 o 
  -4   3   4      180.06      177.20     15.68 o 
  -3   3   4      138.02      146.89      8.66 o 
  -2   3   4      203.41      203.28      9.72 o 
  -1   3   4     2888.09     2780.00     85.94 o 
   0   3   4      265.73      268.68     10.50 o 
   1   3   4       80.68       80.42     10.40 o 
   2   3   4      404.01      422.69     10.68 o 
   3   3   4        1.76        2.82      2.10 o 
   4   3   4       59.83       60.89     11.34 o 
   5   3   4       43.47       39.97     11.92 o 
  -3   4   4      399.85      422.70     12.15 o 
  -2   4   4      339.87      309.85      9.88 o 
  -1   4   4      797.16      755.41     22.52 o 
   0   4   4      644.59      610.12     16.43 o 
   1   4   4      362.08      383.23     10.02 o 
   2   4   4       59.81       53.74      3.24 o 
   3   4   4       15.79       13.52      3.53 o 
   4   4   4       40.56       41.80      9.19 o 
   5   4   4       67.67       77.18     14.05 o 
  -3   5   4      225.35      234.21      8.24 o 
  -2   5   4      709.28      706.98     26.93 o 
  -1   5   4     1942.47     1890.43     43.79 o 
   0   5   4       84.07       81.01      5.47 o 
   1   5   4      205.07      201.34     10.74 o 
   2   5   4      419.05      398.11     10.62 o 
   3   5   4     1187.47     1137.58     30.54 o 
   4   5   4       65.93       57.28      5.44 o 
  -3   6   4      241.51      240.20     12.39 o 
  -2   6   4       27.26       32.88      5.75 o 
  -1   6   4      720.55      673.78     18.80 o 
   0   6   4     1253.70     1218.09     30.93 o 
   1   6   4      473.08      428.45     15.22 o 
   2   6   4      754.53      773.37     20.94 o 
   3   6   4       14.68        7.07      3.56 o 
   4   6   4      133.70      122.43      7.97 o 
  -4   7   4       61.96       78.72      6.85 o 
  -3   7   4      163.16      166.16     11.37 o 
  -2   7   4       32.78       36.48      6.49 o 
  -1   7   4      171.85      162.34      8.19 o 
   0   7   4      256.36      245.81     10.63 o 
   1   7   4       57.52       58.52      6.30 o 
   2   7   4      370.96      375.50     13.13 o 
   3   7   4      316.22      330.83     12.62 o 
   4   7   4       77.79       65.77      7.92 o 
  -4   8   4      108.56      117.42      9.19 o 
  -3   8   4      126.04      111.38     10.21 o 
  -2   8   4       50.53       47.80      7.74 o 
  -1   8   4      465.08      460.93     25.72 o 
   0   8   4      769.10      721.62     20.96 o 
   1   8   4      741.38      731.98     23.25 o 
   2   8   4      134.82      143.81      9.34 o 
   3   8   4       61.00       62.69      8.47 o 
   4   8   4      142.22      155.20     12.29 o 
  -4   9   4        7.32        6.42      5.39 o 
  -3   9   4       81.26       79.72      9.25 o 
  -2   9   4       31.18       33.32      7.19 o 
  -1   9   4       94.03       98.65     10.93 o 
   0   9   4      120.88      122.01      8.38 o 
   1   9   4       70.41       73.59      6.97 o 
   2   9   4       91.62      101.95      7.73 o 
   3   9   4      161.29      177.30     13.67 o 
   4   9   4       41.70       40.69      8.09 o 
  -4  10   4      174.45      208.14     13.70 o 
  -3  10   4       47.36       54.88      8.70 o 
  -2  10   4       74.32       62.58     10.01 o 
  -1  10   4       91.55       91.33     11.26 o 
   0  10   4      469.90      479.81     17.04 o 
   1  10   4      220.75      231.91     14.70 o 
   2  10   4        1.32        7.11      6.32 o 
   3  10   4        5.65        0.92      5.93 o 
   4  10   4       16.75       20.94      7.28 o 
  -4  11   4       10.89       12.68      6.68 o 
  -3  11   4      103.80       92.49     11.42 o 
  -2  11   4      260.67      309.39     19.17 o 
  -1  11   4       82.94       67.61     11.07 o 
   0  11   4      490.26      501.10     19.96 o 
   1  11   4      254.33      243.08     15.77 o 
   2  11   4       54.74       40.72      9.69 o 
   3  11   4      124.11      143.49     14.79 o 
   4  11   4       48.06       51.21      9.93 o 
  -4  12   4       72.65       75.61     10.71 o 
  -3  12   4      100.08       89.17     12.18 o 
  -2  12   4       21.50       39.90      9.44 o 
  -1  12   4      133.15      180.45     15.85 o 
   0  12   4      457.59      462.46     18.06 o 
   1  12   4       98.20       92.15     12.58 o 
   2  12   4        3.47       10.46      7.95 o 
   3  12   4       24.57       20.14      8.73 o 
   4  12   4        6.48       -0.75      7.24 o 
  -4  13   4       24.13       28.53      8.83 o 
  -3  13   4       22.95       22.70      8.94 o 
  -2  13   4       90.51      115.15     14.19 o 
  -1  13   4      116.42      137.72     15.75 o 
   1  13   4      129.77      118.00     14.67 o 
   2  13   4       12.85       13.24      9.21 o 
   3  13   4       78.73       84.48     12.79 o 
   4  13   4       22.56        9.91      8.52 o 
  -3  14   4        0.84        8.55      8.33 o 
  -2  14   4       63.05       90.31     13.72 o 
  -1  14   4      104.31      128.66     15.64 o 
   1  14   4      487.87      574.98     30.60 o 
   2  14   4       59.33       73.53     13.46 o 
   3  14   4       28.38       42.45     11.33 o 
  -3  15   4       13.89       27.21     10.52 o 
  -2  15   4       26.28       33.56     11.01 o 
  -1  15   4        0.28       13.64      9.62 o 
   1  15   4       28.75       37.86     11.06 o 
   2  15   4       31.83       38.48     12.38 o 
   3  15   4       23.85       11.11      9.96 o 
  -2  16   4       38.47       63.92     13.67 o 
  -1  16   4        9.79       37.14     12.32 o 
   2  16   4       34.99       32.70     12.16 o 
  -2  17   4        2.42        6.98     10.58 o 
   0 -18   5        6.66      -12.46     12.46 o 
  -2 -17   5        5.00       -3.06      8.24 o 
  -1 -17   5       27.22       39.02      9.88 o 
   0 -17   5       38.39       24.91     13.38 o 
   1 -17   5      127.40      118.99     18.81 o 
  -2 -16   5        3.28        6.70      8.37 o 
  -1 -16   5        2.45       -7.07      7.21 o 
   0 -16   5       11.24       -4.91      7.22 o 
   1 -16   5        1.34       -7.18     10.63 o 
   2 -16   5       14.58       15.02     11.47 o 
  -3 -15   5       56.87       46.42      7.96 o 
  -2 -15   5       80.71       67.21     10.50 o 
  -1 -15   5       35.26       37.88      8.72 o 
   0 -15   5       37.20       22.81      8.01 o 
   1 -15   5        5.41        9.29     10.31 o 
   2 -15   5      104.53       89.65     16.01 o 
   3 -15   5        0.41       -1.89      7.30 o 
  -3 -14   5        4.30        0.95      5.96 o 
  -2 -14   5       10.33       14.49      6.97 o 
  -1 -14   5       24.68       46.30     11.97 o 
   0 -14   5      161.33      159.71     37.83 o 
   1 -14   5      142.72      162.31     18.36 o 
   2 -14   5        3.89       -1.47      6.51 o 
   3 -14   5        7.85        1.04      6.75 o 
  -4 -13   5       74.51       57.82      9.18 o 
  -3 -13   5      164.93      180.44     17.75 o 
  -2 -13   5       68.14       80.72      7.99 o 
  -1 -13   5      279.86      296.76     18.81 o 
   0 -13   5      112.55      111.84     10.22 o 
   1 -13   5       89.36       97.21     14.71 o 
   2 -13   5       14.94       16.19      6.77 o 
   3 -13   5       35.49       31.69      6.82 o 
  -4 -12   5       29.84       27.04      6.74 o 
  -3 -12   5      119.49      120.51     11.65 o 
  -2 -12   5        3.76        2.18      5.02 o 
  -1 -12   5       73.88       80.83      8.84 o 
   0 -12   5       42.44       41.11      7.23 o 
   1 -12   5       28.78       30.71      7.17 o 
   2 -12   5       11.06        1.23      4.75 o 
   3 -12   5      146.24      130.42      9.81 o 
   4 -12   5       25.12       38.65      7.15 o 
  -4 -11   5       18.75       14.99      6.69 o 
  -3 -11   5       49.77       51.24      7.90 o 
  -2 -11   5      135.41      146.89      9.26 o 
  -1 -11   5       63.38       69.06      7.26 o 
   0 -11   5      442.71      412.79     27.86 o 
   1 -11   5      355.91      331.63     12.10 o 
   2 -11   5       48.53       50.93      6.37 o 
   3 -11   5       54.41       49.74      6.72 o 
   4 -11   5       30.57       22.89      6.27 o 
  -5 -10   5        0.52       -5.25      5.25 o 
  -4 -10   5       11.22       29.67      6.78 o 
  -3 -10   5      112.51      119.79     11.81 o 
  -2 -10   5      131.63      130.30      8.46 o 
  -1 -10   5      271.23      284.43     11.17 o 
   0 -10   5        1.17        5.11      4.97 o 
   1 -10   5       40.24       48.07      4.63 o 
   2 -10   5       21.58       18.78      4.83 o 
   3 -10   5       36.17       35.80      8.45 o 
   4 -10   5       48.85       50.32      6.99 o 
  -5  -9   5        9.38        8.50      5.53 o 
  -4  -9   5       71.58       78.36      8.43 o 
  -3  -9   5      204.95      214.46     13.53 o 
  -2  -9   5      137.12      144.45     10.09 o 
  -1  -9   5      469.00      480.75     14.23 o 
   0  -9   5        3.77        1.82      1.94 o 
   1  -9   5      558.56      560.46     12.53 o 
   2  -9   5      104.50      111.82      6.44 o 
   3  -9   5      152.23      170.55      9.65 o 
   4  -9   5      138.11      134.79      9.41 o 
  -5  -8   5        7.29        3.99      5.06 o 
  -4  -8   5       52.78       58.01     11.68 o 
  -3  -8   5       85.79       83.99      8.25 o 
  -2  -8   5       79.40       63.89      8.80 o 
  -1  -8   5      344.97      334.34     11.23 o 
   0  -8   5      112.00      106.87      4.65 o 
   1  -8   5       71.91       71.78      4.16 o 
   2  -8   5       57.93       58.00      4.80 o 
   3  -8   5       87.39       84.18      6.91 o 
   4  -8   5       49.80       48.65      6.20 o 
   5  -8   5       97.46       93.33      9.76 o 
  -5  -7   5       51.13       51.11      6.39 o 
  -4  -7   5      121.91      130.03     13.70 o 
  -3  -7   5      143.51      142.45     13.59 o 
  -2  -7   5      875.14      880.03     24.86 o 
  -1  -7   5      284.09      288.31      9.44 o 
   0  -7   5     1129.60     1091.65     22.24 o 
   1  -7   5      184.62      189.41      6.54 o 
   2  -7   5      239.26      224.71      9.14 o 
   3  -7   5        0.81        1.22      2.96 o 
   4  -7   5      473.30      467.06     15.04 o 
   5  -7   5      144.34      144.28     15.97 o 
  -5  -6   5       41.75       39.85      5.32 o 
  -4  -6   5       34.44       31.02      5.44 o 
  -3  -6   5       87.14       78.51      7.14 o 
  -2  -6   5      321.55      319.14     12.58 o 
  -1  -6   5      164.87      164.40      6.83 o 
   0  -6   5      513.20      494.10      9.54 o 
   1  -6   5      158.64      152.56      4.95 o 
   2  -6   5      152.05      137.05      7.18 o 
   3  -6   5       56.75       56.52      4.75 o 
   4  -6   5      128.64      117.72     11.48 o 
   5  -6   5       43.11       43.45      6.64 o 
  -5  -5   5       22.23       13.36      9.30 o 
  -4  -5   5       88.13       85.15      7.01 o 
  -3  -5   5      178.14      199.98      9.56 o 
  -2  -5   5      818.89      836.07     22.90 o 
  -1  -5   5      461.37      434.02     13.91 o 
   0  -5   5     1038.34      952.41     15.47 o 
   1  -5   5      132.03      118.67      4.18 o 
   2  -5   5      111.37       95.13      5.81 o 
   3  -5   5      189.94      198.69     10.95 o 
   4  -5   5       83.13       93.93      8.10 o 
   5  -5   5        2.69       -4.02      4.02 o 
  -5  -4   5       60.48       71.49     13.22 o 
  -4  -4   5       24.99       29.11      4.32 o 
  -3  -4   5       64.79       75.93      6.12 o 
  -2  -4   5      543.12      615.47     14.36 o 
  -1  -4   5      438.24      396.13     10.20 o 
   0  -4   5      617.76      590.97      9.38 o 
   1  -4   5     1022.05     1039.51     20.06 o 
   2  -4   5      358.35      359.20     10.35 o 
   3  -4   5      851.12      825.32     19.51 o 
   4  -4   5      100.57       98.54      7.93 o 
   5  -4   5       14.63       10.58      6.65 o 
  -5  -3   5       51.13       44.49     11.31 o 
  -4  -3   5       30.26       38.89      4.48 o 
  -3  -3   5       57.31       59.37      3.22 o 
  -2  -3   5      184.14      165.13      7.13 o 
  -1  -3   5     2222.50     2217.43     41.24 o 
   0  -3   5     3915.37     3860.09     54.53 o 
   1  -3   5       26.20       34.83      5.85 o 
   2  -3   5      989.48      968.87     18.07 o 
   3  -3   5      142.26      137.47      6.48 o 
   4  -3   5      132.27      137.13     11.63 o 
   5  -3   5       50.33       47.31     13.27 o 
  -6  -2   5        2.20        8.21      8.94 o 
  -5  -2   5      228.77      242.31     19.80 o 
  -4  -2   5       76.32       70.36     11.52 o 
  -3  -2   5       67.28       79.72      3.58 o 
  -2  -2   5     1397.76     1659.60     45.28 o 
  -1  -2   5      291.05      277.95      7.57 o 
   0  -2   5     1131.15     1158.57     17.45 o 
   1  -2   5      244.39      245.96      6.21 o 
   2  -2   5      159.83      184.31      9.01 o 
   3  -2   5      510.40      516.61     15.55 o 
   4  -2   5       83.43       81.72      6.78 o 
   5  -2   5       38.68       59.73     14.00 o 
  -6  -1   5        4.25       -8.04      8.04 o 
  -5  -1   5      134.83      127.79     15.85 o 
  -4  -1   5        5.19        1.21      6.12 o 
  -3  -1   5      805.81      922.60     19.14 o 
  -2  -1   5      947.69     1145.07     44.41 o 
  -1  -1   5     1727.51     1718.88     39.94 o 
   0  -1   5     2463.60     2409.02     34.92 o 
   1  -1   5       97.53       94.65      3.72 o 
   2  -1   5      719.93      685.99     14.78 o 
   3  -1   5      262.15      273.07     11.93 o 
   4  -1   5      184.66      173.77      9.51 o 
   5  -1   5      126.52      110.49     17.09 o 
  -6   0   5       50.98       70.23     14.38 o 
  -5   0   5      173.56      156.99     17.63 o 
  -4   0   5       14.51       12.14      5.26 o 
  -3   0   5       31.85       33.50      2.49 o 
  -2   0   5       88.22       77.31      4.06 o 
  -1   0   5       91.71       93.86      5.54 o 
   0   0   5       39.99       37.78      2.59 o 
   1   0   5      786.41      763.04     23.22 o 
   2   0   5       43.36       47.65      2.62 o 
   3   0   5       58.93       71.36      9.38 o 
   4   0   5        0.26        1.58      3.13 o 
   5   0   5       51.40       28.10     11.38 o 
  -5   1   5      133.61      132.06     16.66 o 
  -4   1   5        5.20        4.47      4.56 o 
  -3   1   5      807.03      997.92     38.76 o 
  -2   1   5      953.07     1133.94     22.40 o 
  -1   1   5     1723.66     1682.32     39.78 o 
   0   1   5     2462.67     2505.43     45.68 o 
   1   1   5       98.83       90.89      5.49 o 
   2   1   5      723.12      692.73     11.56 o 
   3   1   5      261.16      267.04     12.38 o 
   4   1   5      184.80      184.20      8.62 o 
   5   1   5      126.52      117.81     17.21 o 
  -5   2   5      229.23      206.86     18.49 o 
  -4   2   5       76.63       66.02      7.51 o 
  -3   2   5       66.59       67.12      3.30 o 
  -2   2   5     1398.07     1589.82     45.77 o 
  -1   2   5      294.36      272.66     12.88 o 
   0   2   5     1133.63     1134.55     27.60 o 
   1   2   5      243.62      255.27      7.37 o 
   2   2   5      159.47      177.52      5.53 o 
   3   2   5      510.39      500.46     15.99 o 
   4   2   5       83.96       84.08      6.13 o 
   5   2   5       38.40       15.96     10.21 o 
  -5   3   5       50.97       32.74     10.08 o 
  -4   3   5       29.87       39.99      9.43 o 
  -3   3   5       57.75       57.65      3.26 o 
  -2   3   5      183.93      165.71     12.22 o 
  -1   3   5     2236.35     2187.68     70.62 o 
   0   3   5     3925.52     3906.85    128.57 o 
   1   3   5       27.42       38.65      3.37 o 
   2   3   5      980.97      977.56     24.82 o 
   3   3   5      140.52      141.21      7.89 o 
   4   3   5      133.43      142.40     14.94 o 
   5   3   5       50.31       36.65     11.67 o 
  -3   4   5       65.28       76.69      6.59 o 
  -2   4   5      541.90      579.01     22.92 o 
  -1   4   5      436.64      411.26     12.50 o 
   0   4   5      614.73      586.28     16.58 o 
   1   4   5     1025.63     1040.40     21.77 o 
   2   4   5      359.21      349.10      9.79 o 
   3   4   5      853.39      802.58     23.04 o 
   4   4   5      100.06       94.34      6.89 o 
   5   4   5       14.58        5.28      9.49 o 
  -3   5   5      180.34      197.79     13.18 o 
  -2   5   5      822.16      793.23     20.99 o 
  -1   5   5      462.03      435.35     21.46 o 
   0   5   5     1045.50      944.12     24.53 o 
   1   5   5      130.91      114.25      5.84 o 
   2   5   5      114.14       97.57      7.34 o 
   3   5   5      189.57      196.17      9.56 o 
   4   5   5       84.60       92.18      7.10 o 
  -3   6   5       88.65       99.02      8.38 o 
  -2   6   5      322.02      320.11     15.83 o 
  -1   6   5      165.62      161.56      8.36 o 
   0   6   5      512.70      492.91     15.43 o 
   1   6   5      159.00      150.63      9.25 o 
   2   6   5      152.65      163.98     16.98 o 
   3   6   5       55.39       58.08      5.91 o 
   4   6   5      127.03      113.98      8.11 o 
  -4   7   5      121.35      129.11      8.87 o 
  -3   7   5      142.82      153.43     10.96 o 
  -2   7   5      874.40      814.29     32.78 o 
  -1   7   5      284.31      267.62     11.04 o 
   0   7   5     1127.56     1100.31     34.54 o 
   1   7   5      185.97      193.68      8.12 o 
   2   7   5      239.93      240.96     10.75 o 
   3   7   5        0.92        0.16      3.50 o 
   4   7   5      473.18      451.16     21.22 o 
  -4   8   5       52.68       58.64      7.20 o 
  -3   8   5       85.97      105.01      9.86 o 
  -2   8   5       78.95       81.36      9.24 o 
  -1   8   5      346.40      338.77     21.74 o 
   0   8   5      111.95       97.92      7.73 o 
   1   8   5       72.08       79.53      5.79 o 
   2   8   5       57.47       51.40      6.01 o 
   3   8   5       87.73       88.71     10.35 o 
   4   8   5       49.76       32.53      7.56 o 
  -4   9   5       72.03       74.03      8.89 o 
  -3   9   5      204.27      219.90     14.27 o 
  -2   9   5      138.31      148.28     13.27 o 
  -1   9   5      472.03      477.44     23.68 o 
   0   9   5        4.07        3.92      3.79 o 
   1   9   5      559.82      539.50     18.90 o 
   2   9   5      105.31      115.68      8.37 o 
   3   9   5      151.10      167.66     14.21 o 
   4   9   5      138.47      152.88     13.53 o 
  -4  10   5       11.23       15.03      6.47 o 
  -3  10   5      111.85      115.25     11.91 o 
  -2  10   5      132.59      133.58     13.19 o 
  -1  10   5      271.22      267.63     18.13 o 
   0  10   5        1.34        0.80      6.31 o 
   1  10   5       39.80       38.23      6.45 o 
   2  10   5       21.99       20.31      5.40 o 
   3  10   5       35.33       23.50      8.28 o 
   4  10   5       48.66       42.82      9.45 o 
  -4  11   5       18.95       17.71      7.15 o 
  -3  11   5       50.51       77.10     10.65 o 
  -2  11   5      135.45      147.67     14.64 o 
  -1  11   5       66.14       82.19     11.49 o 
   0  11   5      441.46      432.71     27.67 o 
   1  11   5      359.53      373.14     15.58 o 
   2  11   5       49.05       28.71      8.77 o 
   3  11   5       54.52       59.34     10.93 o 
   4  11   5       30.48        8.74      7.98 o 
  -4  12   5       29.74       33.67      8.67 o 
  -3  12   5      119.38      149.17     14.47 o 
  -2  12   5        3.77        2.51      7.11 o 
  -1  12   5       75.27       75.96     11.71 o 
   0  12   5       41.33       43.51      7.27 o 
   1  12   5       29.06       25.21      8.89 o 
   2  12   5       11.16        3.19      7.90 o 
   3  12   5      146.51      157.14     16.08 o 
   4  12   5       24.76       27.63      9.24 o 
  -4  13   5       75.16       77.09     11.31 o 
  -3  13   5      164.80      193.69     16.74 o 
  -2  13   5       68.38       72.41     12.36 o 
  -1  13   5      279.83      326.49     22.29 o 
   1  13   5       89.12      137.58     15.78 o 
   2  13   5       14.95       17.81      9.64 o 
   3  13   5       35.53       38.75     10.43 o 
  -3  14   5        4.29        9.50      8.69 o 
  -2  14   5       10.50       19.33      9.01 o 
  -1  14   5       24.60       38.06     11.02 o 
   1  14   5      142.56      166.43     18.38 o 
   2  14   5        3.88       16.17      9.69 o 
   3  14   5        7.90        5.01      9.24 o 
  -3  15   5       56.75       75.00     13.57 o 
  -2  15   5       80.87       81.78     14.47 o 
  -1  15   5       34.75       20.80     10.64 o 
   1  15   5        5.64        1.04      9.27 o 
   2  15   5      105.15       72.57     14.60 o 
   3  15   5        0.41       -9.11      9.11 o 
  -2  16   5        3.12       -0.07      9.75 o 
   2  16   5       14.42       -5.71     10.21 o 
  -2  17   5        5.02       10.01     11.28 o 
  -1 -17   6       54.63       42.46     15.42 o 
   0 -17   6       18.85        9.55     13.01 o 
   1 -17   6       58.53       58.61     15.50 o 
  -2 -16   6       52.27       49.20     10.44 o 
  -1 -16   6       13.24       -0.70      7.92 o 
   0 -16   6       83.54       93.96     17.38 o 
   1 -16   6       47.74       48.11     14.35 o 
   2 -16   6      205.52      234.41     24.90 o 
  -3 -15   6        8.09        0.98      6.25 o 
  -2 -15   6       48.79       54.09     10.23 o 
  -1 -15   6      101.83       83.66     22.93 o 
   0 -15   6       19.29       26.29      8.20 o 
   1 -15   6       30.72       28.71     12.57 o 
   2 -15   6        5.56        9.87     10.89 o 
  -3 -14   6       12.69       27.63      7.28 o 
  -2 -14   6       26.98       13.55      6.31 o 
  -1 -14   6       23.84       43.08     18.95 o 
   0 -14   6       14.11       12.65      6.94 o 
   1 -14   6       81.54      100.70     16.14 o 
   2 -14   6      164.21      161.64     19.81 o 
   3 -14   6       49.79       61.69     11.49 o 
  -4 -13   6       53.39       46.44      7.90 o 
  -3 -13   6      146.78      168.32     11.25 o 
  -2 -13   6       18.01       24.70      6.18 o 
  -1 -13   6       21.34        6.93      6.82 o 
   0 -13   6        7.57       10.68      6.49 o 
   1 -13   6      188.77      183.42     18.93 o 
   2 -13   6       13.38        7.53     15.87 o 
   3 -13   6       17.66        6.17      5.91 o 
  -4 -12   6       16.41       13.86      7.30 o 
  -3 -12   6      213.72      229.15     12.05 o 
  -2 -12   6      262.66      283.50     22.60 o 
  -1 -12   6      152.70      144.26      9.42 o 
   0 -12   6       15.03       13.00     12.65 o 
   1 -12   6      110.21      108.31     14.80 o 
   2 -12   6       35.66       43.28      7.01 o 
   3 -12   6       18.38       17.43      5.90 o 
   4 -12   6       13.46        6.19      5.93 o 
  -4 -11   6       37.56       27.45      7.34 o 
  -3 -11   6      106.80      104.02     10.18 o 
  -2 -11   6       83.45       83.91      7.72 o 
  -1 -11   6       48.29       53.00      8.52 o 
   0 -11   6       46.33       50.52      7.22 o 
   1 -11   6      210.73      201.72     12.44 o 
   2 -11   6       10.84       17.41      5.26 o 
   3 -11   6        5.03        9.50      8.19 o 
   4 -11   6      167.27      160.38     10.95 o 
  -5 -10   6       10.50       14.57      6.42 o 
  -4 -10   6       43.25       50.37      7.97 o 
  -3 -10   6      417.54      415.18     26.88 o 
  -2 -10   6      397.56      382.94     13.54 o 
  -1 -10   6       83.00       72.62      6.80 o 
   0 -10   6        9.08       14.12      5.32 o 
   1 -10   6       61.45       50.11      4.89 o 
   2 -10   6       93.80       85.08      6.30 o 
   3 -10   6      152.69      167.40     10.16 o 
   4 -10   6       21.06       20.17      5.89 o 
  -5  -9   6        7.88        6.60      5.83 o 
  -4  -9   6       85.85       83.62     11.06 o 
  -3  -9   6       47.14       43.78      7.14 o 
  -2  -9   6      281.50      278.38     13.27 o 
  -1  -9   6      684.33      678.77     17.79 o 
   0  -9   6       44.08       43.27      4.22 o 
   1  -9   6      268.78      260.54      7.70 o 
   2  -9   6      137.77      123.53      6.86 o 
   3  -9   6       19.01       16.47      4.98 o 
   4  -9   6       29.90       30.35      6.11 o 
  -5  -8   6       26.07       13.52      6.65 o 
  -4  -8   6        5.66       -3.32      4.74 o 
  -3  -8   6       78.18       78.79      7.92 o 
  -2  -8   6      110.17      108.20      8.63 o 
  -1  -8   6      174.86      186.85     10.14 o 
   0  -8   6       89.79       87.54      4.46 o 
   1  -8   6      374.45      361.71      9.52 o 
   2  -8   6      330.84      280.85     11.25 o 
   3  -8   6      460.30      461.75     12.79 o 
   4  -8   6       98.27       89.53      7.79 o 
   5  -8   6       15.79        9.12      7.38 o 
  -5  -7   6        5.84        5.03      4.49 o 
  -4  -7   6      143.22      143.80     10.03 o 
  -3  -7   6      135.05      120.00      9.04 o 
  -2  -7   6      155.40      137.53     12.62 o 
  -1  -7   6      902.83      933.51     25.92 o 
   0  -7   6      171.14      181.53      6.31 o 
   1  -7   6       26.69       28.95      3.21 o 
   2  -7   6      489.79      484.91     14.17 o 
   3  -7   6       34.68       37.11      4.42 o 
   4  -7   6       84.56       71.43     16.71 o 
   5  -7   6       35.95       33.94      6.99 o 
  -5  -6   6       11.74        7.20      5.97 o 
  -4  -6   6      155.74      163.16     11.41 o 
  -3  -6   6       98.68       87.70      7.75 o 
  -2  -6   6      466.56      472.29     16.21 o 
  -1  -6   6       78.03       76.43      5.07 o 
   0  -6   6      106.54       98.63      4.08 o 
   1  -6   6       99.53      101.68      4.29 o 
   2  -6   6      880.92      875.98     20.63 o 
   3  -6   6       29.48       25.37      4.49 o 
   4  -6   6       34.13       27.40      6.21 o 
   5  -6   6       13.94       10.45      5.58 o 
  -5  -5   6       83.80       75.48     14.28 o 
  -4  -5   6      114.15      114.53      8.17 o 
  -3  -5   6        7.33        8.95      2.85 o 
  -2  -5   6       69.04       71.86      5.43 o 
  -1  -5   6     1053.02     1058.06     40.47 o 
   0  -5   6     1313.51     1308.82     20.47 o 
   1  -5   6      138.78      130.91      4.86 o 
   2  -5   6      407.99      388.73     11.58 o 
   3  -5   6      316.99      303.30     10.75 o 
   4  -5   6       75.60       69.35      5.87 o 
   5  -5   6       47.75       59.74      7.25 o 
  -5  -4   6      104.79      122.14     16.52 o 
  -4  -4   6      264.23      283.14      8.73 o 
  -3  -4   6      611.78      630.36     14.51 o 
  -2  -4   6     1416.41     1434.48     49.67 o 
  -1  -4   6      225.41      217.76      5.92 o 
   0  -4   6      458.60      478.11      8.81 o 
   1  -4   6      307.23      317.54      7.99 o 
   2  -4   6       50.86       55.72      4.54 o 
   3  -4   6       81.45       79.79      7.04 o 
   4  -4   6       37.93       42.64      5.59 o 
   5  -4   6       22.35       14.93      4.96 o 
  -5  -3   6      150.43      182.41     19.41 o 
  -4  -3   6      101.26      109.66      5.39 o 
  -3  -3   6      322.48      353.90      9.65 o 
  -2  -3   6      652.83      660.18     15.10 o 
  -1  -3   6     1199.38     1199.05     20.91 o 
   0  -3   6     1350.55     1295.78     19.82 o 
   1  -3   6      375.19      370.23     15.79 o 
   2  -3   6      635.91      631.35     14.99 o 
   3  -3   6      498.24      472.98     13.05 o 
   4  -3   6      105.81       99.53     10.45 o 
   5  -3   6       57.81       51.26      5.95 o 
  -5  -2   6       53.97       51.64     12.10 o 
  -4  -2   6      113.13      125.53      7.59 o 
  -3  -2   6      159.97      191.40      5.56 o 
  -2  -2   6     2278.29     2416.88     82.87 o 
  -1  -2   6      162.65      160.29      7.82 o 
   0  -2   6      198.25      194.30      4.86 o 
   1  -2   6      157.40      153.61      5.16 o 
   2  -2   6      581.97      555.18     17.32 o 
   3  -2   6      114.41      104.75      7.39 o 
   4  -2   6      338.42      341.93     22.41 o 
   5  -2   6       51.89       40.02     13.27 o 
  -6  -1   6       20.90        9.43      9.59 o 
  -5  -1   6      133.49      131.40     16.63 o 
  -4  -1   6        5.20        0.44      6.67 o 
  -3  -1   6      216.80      247.24      7.55 o 
  -2  -1   6     2455.71     2801.48    102.38 o 
  -1  -1   6      239.51      207.10      6.78 o 
   0  -1   6     2078.90     2024.20     29.61 o 
   1  -1   6      571.26      546.96     11.29 o 
   2  -1   6       56.03       57.65      6.14 o 
   3  -1   6      487.24      464.54     15.75 o 
   4  -1   6        6.15       -2.77      3.58 o 
   5  -1   6       62.88       60.57     14.21 o 
  -6   0   6        9.91       16.21     10.14 o 
  -5   0   6        2.98        1.15      7.71 o 
  -4   0   6        0.19       -0.06      6.34 o 
  -3   0   6      578.10      634.58     14.00 o 
  -1   0   6      977.98     1058.09     28.24 o 
   0   0   6     1084.70     1093.36     19.04 o 
   1   0   6      997.91     1005.99     17.59 o 
   2   0   6      980.77      922.59     15.05 o 
   3   0   6      442.69      413.03     14.27 o 
   4   0   6      232.74      230.53     23.71 o 
   5   0   6        7.29       30.29     10.91 o 
  -6   1   6       21.28        9.08      9.55 o 
  -5   1   6      134.88       97.58     14.75 o 
  -4   1   6        5.25        3.15      6.67 o 
  -3   1   6      216.24      246.23     10.61 o 
  -2   1   6     2455.94     2833.78     88.24 o 
  -1   1   6      238.34      234.70     20.69 o 
   0   1   6     2071.29     2035.79     38.73 o 
   1   1   6      570.81      555.99     12.61 o 
   2   1   6       56.31       62.67      3.68 o 
   3   1   6      483.46      495.98     15.94 o 
   4   1   6        6.08        2.83      3.73 o 
   5   1   6       62.35       64.99     14.42 o 
  -5   2   6       53.93       63.11     12.29 o 
  -4   2   6      113.52      147.24     15.53 o 
  -3   2   6      160.85      176.75      5.87 o 
  -2   2   6     2279.15     2496.91     73.55 o 
  -1   2   6      162.02      151.20     10.19 o 
   0   2   6      197.70      185.00      8.32 o 
   1   2   6      158.03      178.57      5.59 o 
   2   2   6      586.82      567.90     11.76 o 
   3   2   6      113.07      119.53      7.75 o 
   4   2   6      337.97      332.01     26.22 o 
   5   2   6       52.04       60.65     14.02 o 
  -5   3   6      150.76      143.34     17.00 o 
  -4   3   6      100.78      100.08     13.47 o 
  -3   3   6      322.88      345.18     11.01 o 
  -2   3   6      653.60      650.70     24.67 o 
  -1   3   6     1197.64     1245.17     42.87 o 
   0   3   6     1343.74     1303.96     31.50 o 
   1   3   6      378.38      381.21     10.35 o 
   2   3   6      632.97      616.28     18.47 o 
   3   3   6      497.52      465.97     15.69 o 
   4   3   6      106.38      101.41      7.57 o 
   5   3   6       58.66       51.21     13.56 o 
  -3   4   6      609.05      585.37     17.49 o 
  -2   4   6     1413.23     1446.97     49.85 o 
  -1   4   6      225.31      224.91      9.69 o 
   0   4   6      456.88      450.95     14.28 o 
   1   4   6      307.67      296.71      9.42 o 
   2   4   6       50.54       52.51      5.39 o 
   3   4   6       82.26       72.54      6.32 o 
   4   4   6       38.46       33.77      5.29 o 
   5   4   6       22.44       25.70     11.11 o 
  -3   5   6        6.95        1.60      3.83 o 
  -2   5   6       69.97       81.86      7.88 o 
  -1   5   6     1051.65     1046.32     26.85 o 
   0   5   6     1314.07     1262.21     32.14 o 
   1   5   6      138.67      128.84      6.41 o 
   2   5   6      408.73      391.15     21.33 o 
   3   5   6      315.82      302.80     14.12 o 
   4   5   6       76.53       75.68      6.93 o 
  -4   6   6      154.05      160.05      8.97 o 
  -3   6   6       99.89      102.01      8.94 o 
  -2   6   6      466.19      476.21     21.09 o 
  -1   6   6       77.38       73.99      5.94 o 
   0   6   6      105.64      103.19      6.89 o 
   1   6   6      101.18       99.15      5.88 o 
   2   6   6      884.21      870.58     24.87 o 
   3   6   6       30.95       23.73      8.32 o 
   4   6   6       34.02       30.85      7.99 o 
  -4   7   6      142.82      160.48     10.08 o 
  -3   7   6      134.79      132.30     10.54 o 
  -2   7   6      154.39      149.91     12.02 o 
  -1   7   6      907.60      918.51     25.32 o 
   0   7   6      171.51      176.25      9.42 o 
   1   7   6       26.39       24.92      4.05 o 
   2   7   6      488.24      505.59     16.91 o 
   3   7   6       34.91       36.97      5.63 o 
   4   7   6       84.41       95.04     10.33 o 
  -4   8   6        5.85       10.41      4.97 o 
  -3   8   6       77.88       68.22      8.51 o 
  -2   8   6      109.16      122.06     11.52 o 
  -1   8   6      177.03      156.67     13.40 o 
   0   8   6       90.33       90.14      7.45 o 
   1   8   6      373.45      349.13     14.20 o 
   2   8   6      331.61      302.50     12.79 o 
   3   8   6      462.72      491.28     17.56 o 
   4   8   6       99.08       95.96     11.02 o 
  -4   9   6       85.04       91.71      9.46 o 
  -3   9   6       46.87       51.55      8.30 o 
  -2   9   6      279.57      286.89     17.88 o 
  -1   9   6      681.98      633.18     29.28 o 
   0   9   6       44.13       40.68      5.98 o 
   1   9   6      268.84      284.18     15.15 o 
   2   9   6      139.19      113.11     11.55 o 
   3   9   6       19.34       36.32      8.76 o 
   4   9   6       29.45       26.30      8.06 o 
  -4  10   6       42.68       30.74      7.62 o 
  -3  10   6      419.05      457.33     22.72 o 
  -2  10   6      397.86      425.80     22.66 o 
  -1  10   6       83.07       93.51     11.75 o 
   0  10   6        8.79        3.44      4.58 o 
   1  10   6       61.29       54.14      7.27 o 
   2  10   6       93.98       89.37      8.31 o 
   3  10   6      151.69      188.74     15.97 o 
   4  10   6       21.54       16.28      7.91 o 
  -4  11   6       37.10       38.38      8.64 o 
  -3  11   6      107.00      105.62     12.34 o 
  -2  11   6       82.36       65.97     10.84 o 
  -1  11   6       48.15       58.25     10.49 o 
   0  11   6       46.49       40.86      6.83 o 
   1  11   6      211.82      212.76     27.43 o 
   2  11   6       10.88       19.84      8.15 o 
   3  11   6        5.00        6.78      8.11 o 
   4  11   6      166.79      185.58     16.38 o 
  -4  12   6       15.95       15.92      7.54 o 
  -3  12   6      213.45      243.69     17.79 o 
  -2  12   6      262.79      275.89     20.20 o 
  -1  12   6      151.71      155.39     15.94 o 
   1  12   6      110.46      101.58     19.01 o 
   2  12   6       35.45       35.69      9.85 o 
   3  12   6       18.60       33.66     10.20 o 
   4  12   6       13.34       16.41      8.93 o 
  -4  13   6       53.42       55.43     10.85 o 
  -3  13   6      146.60      177.08     16.87 o 
  -2  13   6       18.27       32.51      9.93 o 
  -1  13   6       21.20       38.68      9.94 o 
   1  13   6      187.45      181.41     18.85 o 
   2  13   6       13.21        7.82      9.07 o 
   3  13   6       17.85       33.62     10.43 o 
  -3  14   6       12.45       20.50      9.53 o 
  -2  14   6       26.92       26.68     10.28 o 
  -1  14   6       23.83       31.93     10.86 o 
   1  14   6       81.75       82.90     14.71 o 
   2  14   6      164.95      207.03     20.12 o 
   3  14   6       49.80       70.36     13.81 o 
  -3  15   6        7.94        1.14      9.17 o 
  -2  15   6       48.83       57.05     13.25 o 
  -1  15   6      102.12      106.80     16.22 o 
   1  15   6       30.23       40.94     12.53 o 
   2  15   6        5.40       -3.90      9.59 o 
  -2  16   6       52.31       66.22     14.39 o 
   2  16   6      205.46      227.35     22.88 o 
  -1 -17   7       34.26       21.06      9.14 o 
   0 -17   7       19.15        2.35     12.96 o 
   1 -17   7      169.10      205.64     23.96 o 
  -2 -16   7       16.09        9.70      9.11 o 
  -1 -16   7       31.99       39.93      9.69 o 
   0 -16   7       27.86       13.25     12.74 o 
   1 -16   7       77.95       59.09     14.99 o 
   2 -16   7       18.66       -2.94     11.35 o 
  -3 -15   7       67.14       79.51     11.98 o 
  -2 -15   7       45.26       46.08     12.67 o 
  -1 -15   7       63.28       50.54     10.48 o 
   0 -15   7       12.27        9.09     11.08 o 
   1 -15   7       24.59       15.94     12.06 o 
   2 -15   7       46.41       28.81     13.12 o 
  -3 -14   7       99.96       96.69      9.76 o 
  -2 -14   7       10.26        1.39      6.11 o 
  -1 -14   7       14.00       17.22      7.66 o 
   0 -14   7       70.59       78.80     14.92 o 
   1 -14   7       30.85       43.28     12.70 o 
   2 -14   7        5.86       23.09     11.42 o 
   3 -14   7       34.42       36.84      9.07 o 
  -4 -13   7        1.95       -0.89      6.31 o 
  -3 -13   7       80.71       74.36      8.69 o 
  -2 -13   7       59.47       59.45      7.73 o 
  -1 -13   7      186.38      181.75     13.07 o 
   0 -13   7       12.74       18.11      6.99 o 
   1 -13   7       84.58       85.53     14.89 o 
   2 -13   7       88.87      111.44     34.06 o 
   3 -13   7       28.60       27.24      7.27 o 
  -4 -12   7        5.98       -1.55      6.28 o 
  -3 -12   7        7.68       16.65      6.15 o 
  -2 -12   7        3.48       -0.64      5.24 o 
  -1 -12   7       12.85       14.06     19.40 o 
   0 -12   7        6.37       -4.99      5.54 o 
   1 -12   7        1.10       -5.86      8.23 o 
   2 -12   7        5.08        7.66      8.33 o 
   3 -12   7       37.22       47.34     12.70 o 
  -4 -11   7       52.54       52.42      8.53 o 
  -3 -11   7      145.45      131.03     11.51 o 
  -2 -11   7      301.19      298.65     12.52 o 
  -1 -11   7       48.11       64.53      6.80 o 
   0 -11   7      399.61      446.96     17.30 o 
   1 -11   7       87.11       92.12      9.74 o 
   2 -11   7      545.80      560.89     18.86 o 
   3 -11   7       85.67       96.48     11.53 o 
   4 -11   7        6.60        1.59      8.10 o 
  -4 -10   7        2.40       -1.15      5.55 o 
  -3 -10   7        6.19       29.64      6.73 o 
  -2 -10   7       19.03       19.00      6.12 o 
  -1 -10   7      648.84      654.40     18.26 o 
   0 -10   7       21.34       12.42      5.31 o 
   1 -10   7       59.47       58.37      7.15 o 
   2 -10   7      106.68      101.30      6.88 o 
   3 -10   7       72.05       74.52      7.49 o 
   4 -10   7       56.10       38.87      8.49 o 
  -5  -9   7       20.80       31.13      6.98 o 
  -4  -9   7      104.22      101.52     22.76 o 
  -3  -9   7      115.84      125.33     17.89 o 
  -2  -9   7      109.79      101.48      9.13 o 
  -1  -9   7      171.35      181.93     11.85 o 
   0  -9   7      142.44      143.54      7.92 o 
   1  -9   7       27.93       25.25      4.70 o 
   2  -9   7      649.87      634.48     15.39 o 
   3  -9   7       53.99       57.77      5.56 o 
   4  -9   7        6.85        3.87      6.14 o 
  -5  -8   7       17.48       19.28      5.83 o 
  -4  -8   7       68.06       67.37     15.81 o 
  -3  -8   7       82.25       78.67      8.18 o 
  -2  -8   7       40.44       33.15      6.21 o 
  -1  -8   7      339.49      360.57     14.41 o 
   0  -8   7      157.04      172.00      6.91 o 
   1  -8   7      637.56      627.57     16.78 o 
   2  -8   7      163.16      168.24     10.00 o 
   3  -8   7       71.91       68.92      5.85 o 
   4  -8   7       36.47       44.80      7.97 o 
  -5  -7   7       39.53       33.34      6.04 o 
  -4  -7   7      229.94      229.30     12.04 o 
  -3  -7   7      410.23      427.99     16.62 o 
  -2  -7   7      131.67      129.84      9.18 o 
  -1  -7   7      130.69      129.11      8.54 o 
   0  -7   7       35.00       38.93      5.14 o 
   1  -7   7      553.21      522.80     14.56 o 
   2  -7   7       77.48       70.42      6.05 o 
   3  -7   7       77.62       90.28     10.89 o 
   4  -7   7       69.31       48.36      9.83 o 
   5  -7   7       17.99       14.28      6.38 o 
  -5  -6   7        4.57        7.84      4.47 o 
  -4  -6   7       31.36       31.47      5.96 o 
  -3  -6   7       65.71       63.11     10.38 o 
  -2  -6   7      201.36      218.79      8.28 o 
  -1  -6   7       65.63       53.71      8.58 o 
   0  -6   7       12.62       12.31      2.31 o 
   1  -6   7     1194.91     1155.94     21.32 o 
   2  -6   7      341.70      331.23     11.07 o 
   3  -6   7        7.58        3.21      3.67 o 
   4  -6   7      138.20      124.82     10.07 o 
   5  -6   7       30.51       26.47      6.87 o 
  -5  -5   7      279.24      273.65     22.68 o 
  -4  -5   7       29.68       27.35      5.12 o 
  -3  -5   7      973.66      951.61     24.48 o 
  -2  -5   7      171.52      166.89      7.36 o 
  -1  -5   7      441.81      427.07      8.48 o 
   0  -5   7       30.36       28.94      2.58 o 
   1  -5   7     1309.57     1322.02     23.99 o 
   2  -5   7      387.64      362.31     11.27 o 
   3  -5   7      526.64      522.76     14.79 o 
   4  -5   7       63.24       57.06      5.67 o 
   5  -5   7       36.01       30.91      6.47 o 
  -5  -4   7      102.47      108.32     16.54 o 
  -4  -4   7       13.03       14.68      3.34 o 
  -3  -4   7      102.54      107.30      5.72 o 
  -2  -4   7      112.50      108.30      7.05 o 
  -1  -4   7      387.29      378.34      7.82 o 
   0  -4   7      113.97      121.06      6.83 o 
   1  -4   7       23.90       20.28      2.83 o 
   2  -4   7      203.95      210.28      8.11 o 
   3  -4   7       92.33       98.34     13.63 o 
   4  -4   7       30.07       29.89      6.77 o 
   5  -4   7      129.60      133.02     12.91 o 
  -5  -3   7       69.22       73.98      6.23 o 
  -4  -3   7      465.78      495.06     12.65 o 
  -3  -3   7       63.51       62.78      6.46 o 
  -2  -3   7       34.24       36.39      3.16 o 
  -1  -3   7      346.51      333.44      8.00 o 
   0  -3   7      199.25      165.33      4.73 o 
   1  -3   7     2213.32     2256.47     33.41 o 
   2  -3   7      849.81      803.30     18.40 o 
   3  -3   7      160.45      140.51      9.20 o 
   4  -3   7        3.20        9.03      4.60 o 
   5  -3   7        1.94        8.26      9.02 o 
  -5  -2   7      100.57      107.31     15.56 o 
  -4  -2   7       61.87       58.84      4.16 o 
  -3  -2   7      260.41      287.07      8.69 o 
  -2  -2   7      668.65      669.03     13.28 o 
  -1  -2   7      445.09      420.01     10.83 o 
   0  -2   7      854.16      818.86     13.55 o 
   1  -2   7       71.16       76.45      3.47 o 
   2  -2   7      258.70      268.65     11.17 o 
   3  -2   7      494.51      467.31     16.25 o 
   4  -2   7       25.25       27.45      8.02 o 
   5  -2   7      107.69      110.70     10.89 o 
  -5  -1   7       14.51       10.75      8.52 o 
  -4  -1   7      631.67      715.86     34.52 o 
  -3  -1   7      178.24      195.81      6.77 o 
  -2  -1   7      888.98      912.94     19.73 o 
  -1  -1   7       41.12       34.33      3.34 o 
   0  -1   7     2581.35     2555.14     37.02 o 
   1  -1   7      584.14      624.38     10.98 o 
   2  -1   7      720.48      687.66     18.35 o 
   3  -1   7      111.56      111.37      7.85 o 
   4  -1   7       14.69       15.13      4.72 o 
   5  -1   7        0.52        0.37      9.79 o 
  -5   0   7       14.29        8.69      8.59 o 
  -4   0   7      101.76      129.45     15.22 o 
  -3   0   7      681.93      755.71     16.71 o 
  -2   0   7      385.37      482.12     20.94 o 
  -1   0   7      111.19      114.18      6.74 o 
   0   0   7      969.33      924.10     16.91 o 
   1   0   7       52.78       56.60      2.97 o 
   2   0   7       54.40       58.65      4.06 o 
   3   0   7      562.69      531.26     17.46 o 
   4   0   7       46.43       39.09      5.65 o 
   5   0   7       80.37       64.59     14.65 o 
  -5   1   7       14.75       10.95      8.99 o 
  -4   1   7      631.21      684.32     34.03 o 
  -3   1   7      177.70      182.89      6.64 o 
  -2   1   7      892.06      938.75     27.03 o 
  -1   1   7       40.28       39.16      3.51 o 
   0   1   7     2576.11     2546.97     48.29 o 
   1   1   7      578.56      614.94     15.69 o 
   2   1   7      723.57      687.35     20.23 o 
   3   1   7      110.76      114.98      8.05 o 
   4   1   7       14.92       18.77      9.57 o 
   5   1   7        0.53        7.29     10.11 o 
  -5   2   7      101.04       83.42     14.13 o 
  -4   2   7       60.93       79.29     12.60 o 
  -3   2   7      261.64      276.04      9.47 o 
  -2   2   7      668.30      689.34     31.27 o 
  -1   2   7      443.80      436.58     13.37 o 
   0   2   7      854.56      833.60     20.45 o 
   1   2   7       72.29       77.68      4.05 o 
   2   2   7      259.06      247.24     10.77 o 
   3   2   7      495.94      460.77     15.87 o 
   4   2   7       25.34       29.88      5.33 o 
   5   2   7      107.88      120.48     17.82 o 
  -5   3   7       69.62       74.38     13.58 o 
  -4   3   7      463.54      519.51     27.64 o 
  -3   3   7       64.88       68.27      5.13 o 
  -2   3   7       35.94       44.52      4.42 o 
  -1   3   7      348.78      364.02     11.81 o 
   0   3   7      199.52      166.69      8.05 o 
   1   3   7     2216.86     2230.53     43.63 o 
   2   3   7      848.55      786.18     22.77 o 
   3   3   7      161.70      148.79      8.68 o 
   4   3   7        3.14       -3.70      5.92 o 
   5   3   7        2.04        9.42      9.94 o 
  -3   4   7      103.64       98.19      8.50 o 
  -2   4   7      111.55      111.47      9.40 o 
  -1   4   7      385.54      385.72     12.90 o 
   0   4   7      113.33      117.94      7.16 o 
   1   4   7       23.94       22.62      3.44 o 
   2   4   7      204.70      201.68      9.91 o 
   3   4   7       92.79       83.78      7.11 o 
   4   4   7       30.61       25.13      5.10 o 
   5   4   7      129.68      164.08     20.34 o 
  -3   5   7      972.40      961.03     34.47 o 
  -2   5   7      171.25      186.13     12.01 o 
  -1   5   7      440.77      412.74     13.96 o 
   0   5   7       30.47       27.07      4.29 o 
   1   5   7     1313.49     1312.70     27.77 o 
   2   5   7      388.63      352.90     13.68 o 
   3   5   7      525.15      503.68     17.78 o 
   4   5   7       62.97       63.96     12.18 o 
   5   5   7       35.77       25.10     11.54 o 
  -4   6   7       31.58       32.32      5.27 o 
  -3   6   7       65.40       65.98      7.57 o 
  -2   6   7      201.42      188.92     13.27 o 
  -1   6   7       65.46       66.91      5.95 o 
   0   6   7       12.38        6.58      3.53 o 
   1   6   7     1192.63     1171.96     25.43 o 
   2   6   7      339.95      319.19     13.25 o 
   3   6   7        7.50        2.64      4.05 o 
   4   6   7      137.84      122.71      9.30 o 
  -4   7   7      230.42      248.81     12.98 o 
  -3   7   7      408.17      414.53     19.95 o 
  -2   7   7      132.92      134.24     11.95 o 
  -1   7   7      130.42      132.13      8.31 o 
   0   7   7       34.59       34.82      5.08 o 
   1   7   7      556.00      531.64     19.27 o 
   2   7   7       77.39       70.94      7.09 o 
   3   7   7       77.87       73.88      8.30 o 
   4   7   7       68.44       67.41      7.53 o 
  -4   8   7       67.92       64.12      7.91 o 
  -3   8   7       82.20       75.06      8.96 o 
  -2   8   7       40.17       39.13      7.87 o 
  -1   8   7      340.87      335.80     19.50 o 
   0   8   7      157.32      146.55      9.35 o 
   1   8   7      638.67      655.53     21.20 o 
   2   8   7      163.62      166.40     10.39 o 
   3   8   7       71.22       81.49      9.90 o 
   4   8   7       35.76       19.71      7.95 o 
  -4   9   7      104.51      123.95     11.05 o 
  -3   9   7      114.81      140.78     12.73 o 
  -2   9   7      109.86      125.33     12.40 o 
  -1   9   7      170.15      179.31     14.50 o 
   0   9   7      145.24      135.51     12.27 o 
   1   9   7       27.78       23.53      5.64 o 
   2   9   7      651.96      616.88     33.82 o 
   3   9   7       54.03       52.59      7.27 o 
   4   9   7        6.80       -2.58      6.47 o 
  -4  10   7        2.33        9.57      6.11 o 
  -3  10   7        6.39       16.20      7.07 o 
  -2  10   7       19.05       11.88      7.22 o 
  -1  10   7      648.37      690.56     31.41 o 
   0  10   7       21.07       17.11      5.63 o 
   1  10   7       59.25       53.73      7.37 o 
   2  10   7      107.37       90.49      8.79 o 
   3  10   7       71.97       78.12     12.00 o 
   4  10   7       56.50       72.77     11.52 o 
  -4  11   7       52.56       65.50      9.88 o 
  -3  11   7      145.60      171.29     15.50 o 
  -2  11   7      301.83      296.77     20.08 o 
  -1  11   7       47.24       36.46      9.51 o 
   0  11   7      396.53      416.12     17.48 o 
   1  11   7       87.29       93.41      9.18 o 
   2  11   7      544.79      611.52     30.24 o 
   3  11   7       85.50       88.04     13.41 o 
   4  11   7        6.68       14.73      8.64 o 
  -4  12   7        5.87        3.22      6.97 o 
  -3  12   7        7.75       12.23      8.27 o 
  -2  12   7        3.60        1.82      7.33 o 
  -1  12   7       12.91       12.68      8.51 o 
   1  12   7        1.08        1.81      5.88 o 
   2  12   7        5.12       13.31      8.98 o 
   3  12   7       37.18       43.33     11.07 o 
  -4  13   7        2.11       -1.21      7.15 o 
  -3  13   7       80.46       91.54     13.05 o 
  -2  13   7       58.72       85.09     13.41 o 
  -1  13   7      186.23      205.96     19.52 o 
   1  13   7       84.92      103.32     14.94 o 
   2  13   7       89.31      102.32     15.61 o 
   3  13   7       28.86       28.86     11.04 o 
  -3  14   7      100.59      122.34     15.43 o 
  -2  14   7       10.60       16.23      9.67 o 
  -1  14   7       13.67        7.83      9.53 o 
   1  14   7       31.18       25.50     10.53 o 
   2  14   7        5.89       11.93     10.30 o 
   3  14   7       34.14       33.61     11.64 o 
  -3  15   7       67.10       70.72     13.64 o 
  -2  15   7       45.66       34.76     12.15 o 
  -1  15   7       63.97       70.61     14.22 o 
   2  15   7       46.33       65.99     14.48 o 
  -2  16   7       16.01        7.64     10.20 o 
   2  16   7       18.62       28.43     12.88 o 
  -1 -17   8        7.28        3.10     14.72 o 
   0 -17   8      118.72      111.72     18.93 o 
  -2 -16   8       32.04       19.49      9.46 o 
  -1 -16   8       31.49       11.12      8.51 o 
   0 -16   8       60.81       64.01     15.77 o 
   1 -16   8       24.71       11.07     13.11 o 
  -3 -15   8        9.08       -2.79      6.59 o 
  -2 -15   8       24.16       28.77      9.76 o 
  -1 -15   8        2.23       -1.48      7.46 o 
   0 -15   8       41.21       45.77     14.25 o 
   1 -15   8       26.04       16.83     12.34 o 
   2 -15   8       37.74       51.04     14.37 o 
  -3 -14   8       18.01       12.13      6.98 o 
  -2 -14   8        9.71        7.27      7.97 o 
  -1 -14   8       11.65       10.14     23.56 o 
   0 -14   8      141.44      147.96     19.20 o 
   1 -14   8       14.98       22.60     11.82 o 
   2 -14   8       86.44       92.77     16.11 o 
   3 -14   8       98.29       93.25     11.80 o 
  -3 -13   8       68.49       69.81      8.56 o 
  -2 -13   8       35.67       34.11     13.96 o 
  -1 -13   8       45.43       26.26     13.59 o 
   0 -13   8       70.82       65.73     14.15 o 
   1 -13   8       23.55       15.72     10.34 o 
   2 -13   8        4.60        5.18      7.57 o 
   3 -13   8       10.56        5.99     13.92 o 
  -4 -12   8       68.09       62.96      9.66 o 
  -3 -12   8        2.96        0.04      5.47 o 
  -2 -12   8        3.17        0.68      5.10 o 
  -1 -12   8      141.01      166.78     12.78 o 
   0 -12   8       50.41       59.53      8.34 o 
   1 -12   8       92.13       95.95     15.51 o 
   2 -12   8       50.13       48.94      8.77 o 
   3 -12   8        6.31       14.17      7.12 o 
  -4 -11   8       65.27       57.80      9.32 o 
  -3 -11   8       22.07       25.62      7.28 o 
  -2 -11   8       56.86       54.21      7.06 o 
  -1 -11   8      137.80      118.41     10.43 o 
   0 -11   8      152.67      147.35     10.96 o 
   1 -11   8       34.20       50.22     11.75 o 
   2 -11   8       19.46       27.19      5.38 o 
   3 -11   8       14.37       -1.49      5.22 o 
   4 -11   8       15.35        4.56     12.15 o 
  -4 -10   8       53.50       58.86      9.02 o 
  -3 -10   8       67.47       60.21     28.80 o 
  -2 -10   8      422.74      405.87     17.57 o 
  -1 -10   8      548.59      550.57     16.63 o 
   0 -10   8       42.29       43.36     11.96 o 
   1 -10   8      117.69      120.96     12.23 o 
   2 -10   8      105.43      112.21      7.29 o 
   3 -10   8       14.92       11.89      4.51 o 
   4 -10   8        2.56       -0.59      6.41 o 
  -5  -9   8       53.95       52.02      8.01 o 
  -4  -9   8       17.73       35.43      9.28 o 
  -3  -9   8       73.53       67.77     13.64 o 
  -2  -9   8      300.54      285.81     14.24 o 
  -1  -9   8      247.30      255.44     10.68 o 
   0  -9   8       20.30       28.92      6.00 o 
   1  -9   8       97.45       77.65      6.66 o 
   2  -9   8       79.24       94.07      7.50 o 
   3  -9   8        5.46        0.20      3.77 o 
   4  -9   8      127.95      119.52     11.53 o 
  -5  -8   8      131.45      123.50     13.05 o 
  -4  -8   8        1.47       -3.08     10.46 o 
  -3  -8   8       43.25       43.88      7.13 o 
  -2  -8   8      418.81      418.56     16.29 o 
  -1  -8   8      156.14      144.38      9.75 o 
   0  -8   8      820.91      819.45     15.26 o 
   1  -8   8      546.01      543.83     15.48 o 
   2  -8   8       93.51      113.14      7.69 o 
   3  -8   8      101.59      105.23     10.28 o 
   4  -8   8        3.18        3.89      8.67 o 
  -5  -7   8       27.90       20.54      5.63 o 
  -4  -7   8       42.36       43.33      7.88 o 
  -3  -7   8        4.45        5.41      4.81 o 
  -2  -7   8      131.88      126.71      9.35 o 
  -1  -7   8      476.32      454.21     16.43 o 
   0  -7   8      239.68      232.55      7.43 o 
   1  -7   8      412.83      402.95     12.63 o 
   2  -7   8       89.30      103.01      8.64 o 
   3  -7   8       90.34       91.76      8.65 o 
   4  -7   8      119.59      134.24      9.00 o 
  -5  -6   8       22.79       11.24      4.96 o 
  -4  -6   8      113.98      122.50     26.12 o 
  -3  -6   8       43.49       36.00      4.45 o 
  -2  -6   8      102.32       86.70      7.41 o 
  -1  -6   8      172.99      163.24     14.18 o 
   0  -6   8      976.53      937.50     16.30 o 
   1  -6   8      271.70      272.83      9.91 o 
   2  -6   8      321.72      340.91     11.33 o 
   3  -6   8      104.73      105.27      7.43 o 
   4  -6   8      116.18      124.45     10.86 o 
   5  -6   8        8.90        9.28      6.31 o 
  -5  -5   8       22.49       23.54      4.84 o 
  -4  -5   8      125.83      133.28      7.18 o 
  -3  -5   8       62.30       54.38      4.74 o 
  -2  -5   8       23.52       22.02      4.05 o 
  -1  -5   8      322.98      314.40      7.26 o 
   0  -5   8      516.18      510.11      9.20 o 
   1  -5   8       68.36       71.81      5.33 o 
   2  -5   8       36.66       44.69      4.84 o 
   3  -5   8       30.77       28.96      6.15 o 
   4  -5   8       23.68       26.04      7.59 o 
   5  -5   8       11.30       16.58      6.09 o 
  -5  -4   8       55.73       30.13     11.81 o 
  -4  -4   8      221.83      236.20     11.43 o 
  -3  -4   8       88.71       85.96      5.64 o 
  -2  -4   8      427.44      410.35     11.49 o 
  -1  -4   8      274.59      264.69      6.49 o 
   0  -4   8     1121.49     1097.23     19.99 o 
   1  -4   8      251.48      238.42      7.49 o 
   2  -4   8      251.20      253.37     14.46 o 
   3  -4   8       42.21       34.60      7.75 o 
   4  -4   8       42.59       41.48      6.72 o 
   5  -4   8       97.38       88.74      8.74 o 
  -5  -3   8       11.93        9.36      4.50 o 
  -4  -3   8      118.69      123.53      6.41 o 
  -3  -3   8      358.20      357.89     13.96 o 
  -2  -3   8      129.17      133.66      6.43 o 
  -1  -3   8     1279.34     1309.49     20.66 o 
   0  -3   8      342.84      326.00      7.99 o 
   1  -3   8      305.50      305.47      7.31 o 
   2  -3   8      306.06      312.97      9.98 o 
   3  -3   8       21.90       24.02      5.24 o 
   4  -3   8      141.17      128.39      9.42 o 
   5  -3   8        5.67       12.51      9.53 o 
  -5  -2   8      147.97      160.95     15.85 o 
  -4  -2   8      296.91      300.92      9.32 o 
  -3  -2   8      155.91      154.48     12.07 o 
  -2  -2   8      117.29      115.87      6.01 o 
  -1  -2   8      329.40      331.71      7.44 o 
   0  -2   8     2176.50     2190.64     32.66 o 
   1  -2   8     1072.98     1000.24     18.50 o 
   2  -2   8      111.52      114.21     11.35 o 
   3  -2   8      151.77      135.92      9.95 o 
   4  -2   8       26.69       25.29      7.48 o 
   5  -2   8      113.58      127.32     16.86 o 
  -5  -1   8       40.24       51.85      6.23 o 
  -4  -1   8      162.37      176.28     12.98 o 
  -3  -1   8      304.33      340.00     12.48 o 
  -2  -1   8      112.62      114.48      5.94 o 
  -1  -1   8      751.13      752.25     14.56 o 
   0  -1   8       57.15       59.02      3.08 o 
   1  -1   8      810.47      810.15     13.82 o 
   2  -1   8      113.99      111.13     10.20 o 
   3  -1   8       45.50       40.62      5.60 o 
   4  -1   8      186.01      160.88     12.06 o 
   5  -1   8      113.77      124.01      8.99 o 
  -5   0   8       94.06       83.27      7.56 o 
  -4   0   8       13.60        7.44      5.32 o 
  -3   0   8       22.96       30.18      4.68 o 
  -2   0   8       53.64       48.37      4.69 o 
  -1   0   8     1286.48     1292.12     26.29 o 
   0   0   8      376.39      369.69     10.94 o 
   1   0   8     3509.36     3465.76     49.83 o 
   2   0   8       93.57      109.02     10.29 o 
   3   0   8      237.83      229.18     11.83 o 
   4   0   8        0.26       -3.13      6.25 o 
   5   0   8        1.06        2.63      4.20 o 
  -5   1   8       40.43       45.38     11.79 o 
  -4   1   8      162.43      196.99     17.36 o 
  -3   1   8      301.69      313.69     18.66 o 
  -2   1   8      113.24      100.29      5.92 o 
  -1   1   8      754.34      760.60     16.95 o 
   0   1   8       56.47       56.60      4.81 o 
   1   1   8      810.54      792.06     15.68 o 
   2   1   8      113.60      115.45     10.53 o 
   3   1   8       45.39       39.06      5.63 o 
   4   1   8      185.88      175.52     10.30 o 
   5   1   8      113.42      115.48      8.21 o 
  -5   2   8      147.20      143.65     17.71 o 
  -4   2   8      297.68      286.96     21.03 o 
  -3   2   8      155.18      151.08      8.54 o 
  -2   2   8      117.25      120.76      5.98 o 
  -1   2   8      325.61      330.05     15.34 o 
   0   2   8     2177.97     2231.02     42.92 o 
   1   2   8     1062.82      986.06     44.17 o 
   2   2   8      111.92       98.70      7.44 o 
   3   2   8      152.98      134.81      8.91 o 
   4   2   8       26.34       21.16      5.31 o 
   5   2   8      114.32       87.42     16.38 o 
  -5   3   8       12.48       12.28      9.74 o 
  -4   3   8      117.87      118.93     15.34 o 
  -3   3   8      356.07      345.77     12.80 o 
  -2   3   8      128.14      132.51     10.64 o 
  -1   3   8     1284.01     1312.95     32.56 o 
   0   3   8      342.80      316.96     19.74 o 
   1   3   8      304.38      301.55      8.30 o 
   2   3   8      306.84      322.55     18.44 o 
   3   3   8       22.13       14.56      4.48 o 
   4   3   8      141.03      125.28     11.08 o 
   5   3   8        5.74       17.37     11.11 o 
  -4   4   8      223.77      243.75     11.43 o 
  -3   4   8       88.15       93.61      8.46 o 
  -2   4   8      426.38      400.20     19.03 o 
  -1   4   8      271.71      257.00     10.58 o 
   0   4   8     1123.93     1103.77     28.63 o 
   1   4   8      252.13      244.23      9.08 o 
   2   4   8      249.15      244.76     11.41 o 
   3   4   8       43.18       41.18      5.96 o 
   4   4   8       43.10       50.32      6.74 o 
   5   4   8       98.25       83.65     16.13 o 
  -4   5   8      127.10      144.11      9.37 o 
  -3   5   8       62.23       66.53      7.47 o 
  -2   5   8       23.29       18.49      5.88 o 
  -1   5   8      321.89      307.47     11.96 o 
   0   5   8      518.65      497.70     16.23 o 
   1   5   8       69.55       67.02      5.32 o 
   2   5   8       37.90       45.35      5.82 o 
   3   5   8       30.29       24.43      5.21 o 
   4   5   8       23.44       14.83      5.42 o 
   5   5   8       11.13        5.25      5.94 o 
  -4   6   8      113.44      108.51      8.78 o 
  -3   6   8       43.35       42.28      6.69 o 
  -2   6   8      102.31      106.16     10.55 o 
  -1   6   8      173.30      165.11      9.15 o 
   0   6   8      976.66      943.61     26.04 o 
   1   6   8      269.27      273.09     19.31 o 
   2   6   8      323.88      296.32     13.24 o 
   3   6   8      105.10      120.23     17.44 o 
   4   6   8      116.51      118.08     10.08 o 
  -4   7   8       42.24       43.44      6.69 o 
  -3   7   8        4.51        8.09      5.01 o 
  -2   7   8      131.35      122.68     11.69 o 
  -1   7   8      475.03      492.20     23.11 o 
   0   7   8      238.07      231.67     11.11 o 
   1   7   8      412.73      429.66     16.02 o 
   2   7   8       89.03       91.96      8.13 o 
   3   7   8       91.13       92.40     11.00 o 
   4   7   8      119.15      132.27     10.30 o 
  -4   8   8        1.53        1.09      5.07 o 
  -3   8   8       44.20       48.02      8.54 o 
  -2   8   8      419.19      367.75     20.74 o 
  -1   8   8      156.82      158.69     14.04 o 
   0   8   8      819.43      809.41     24.53 o 
   1   8   8      550.12      524.38     18.88 o 
   2   8   8       92.26       86.84      9.40 o 
   3   8   8      101.87       98.74     12.83 o 
   4   8   8        3.11        7.18      7.17 o 
  -4   9   8       17.75        8.24      6.02 o 
  -3   9   8       73.71       64.59      9.77 o 
  -2   9   8      300.99      320.49     19.20 o 
  -1   9   8      247.60      255.03     18.03 o 
   0   9   8       19.93       23.92      5.60 o 
   1   9   8       98.81       92.48      8.68 o 
   2   9   8       80.32      100.01     18.17 o 
   3   9   8        5.49       -1.38      4.89 o 
   4   9   8      128.59      147.74     14.73 o 
  -4  10   8       52.99       74.30     10.15 o 
  -3  10   8       66.97       60.52     10.31 o 
  -2  10   8      421.71      438.78     23.84 o 
  -1  10   8      548.47      577.28     28.56 o 
   0  10   8       42.82       43.82      8.74 o 
   1  10   8      116.28      131.13     10.26 o 
   2  10   8      105.13      111.08     12.14 o 
   3  10   8       15.01       14.12      8.52 o 
   4  10   8        2.51       -7.01      7.01 o 
  -4  11   8       64.93       67.94     10.24 o 
  -3  11   8       22.63       21.38      8.22 o 
  -2  11   8       57.34       62.26     11.47 o 
  -1  11   8      136.45      157.82     15.79 o 
   0  11   8      153.85      179.84     17.27 o 
   1  11   8       34.49       33.98      7.17 o 
   2  11   8       19.31       10.73      6.00 o 
   3  11   8       14.68       22.31      9.81 o 
   4  11   8       15.47       19.57      9.28 o 
  -4  12   8       68.22       65.95     10.38 o 
  -3  12   8        2.69        7.77      8.14 o 
  -2  12   8        2.95       12.74      8.86 o 
  -1  12   8      140.38      148.69     16.89 o 
   1  12   8       92.17      100.96     10.15 o 
   2  12   8       50.09       59.40     12.16 o 
   3  12   8        6.37       -1.94      8.30 o 
  -3  13   8       67.90       62.23     12.31 o 
  -2  13   8       35.25       36.78     10.90 o 
  -1  13   8       45.40       38.02     10.85 o 
   1  13   8       23.38       36.55     10.91 o 
   2  13   8        4.57       12.93      9.36 o 
   3  13   8       10.58        7.88      9.84 o 
  -3  14   8       17.96       12.39      9.11 o 
  -2  14   8        9.78        6.98      9.24 o 
  -1  14   8       11.86       14.37     10.54 o 
   1  14   8       15.08       11.48      9.79 o 
   2  14   8       86.96      104.87     16.63 o 
   3  14   8       98.27      129.67     17.89 o 
  -3  15   8        9.19       21.86     10.61 o 
  -2  15   8       24.18       38.66     12.22 o 
  -1  15   8        2.21       -8.07      8.82 o 
   2  15   8       37.84       31.87     12.70 o 
  -2  16   8       31.93       38.68     13.20 o 
  -2 -16   9        3.84       -3.97      8.40 o 
  -1 -16   9       11.77      -12.68     13.06 o 
   0 -16   9        3.06       -6.42     11.91 o 
   1 -16   9       11.64        9.73     13.10 o 
  -2 -15   9       68.52       58.72     11.19 o 
  -1 -15   9       61.81       73.53     11.06 o 
   0 -15   9       78.57       66.71     16.10 o 
   1 -15   9       48.88       51.85     15.13 o 
   2 -15   9       74.20      103.66     18.03 o 
  -3 -14   9       15.23       14.23      6.94 o 
  -2 -14   9       10.21       24.47      9.00 o 
  -1 -14   9        9.82       13.28      7.82 o 
   0 -14   9       73.18       80.30     16.10 o 
   1 -14   9        8.55       -3.02     10.55 o 
   2 -14   9       87.18       58.98     14.68 o 
  -3 -13   9       25.41       25.36      7.38 o 
  -2 -13   9       41.72       43.28      7.54 o 
  -1 -13   9      153.12      173.66     13.66 o 
   0 -13   9       42.03       44.69     13.19 o 
   1 -13   9       43.70       53.34     13.44 o 
   2 -13   9       27.93       33.73     12.60 o 
   3 -13   9       23.49       25.39     10.69 o 
  -4 -12   9       10.24       15.30      7.36 o 
  -3 -12   9       20.40       22.37      6.75 o 
  -2 -12   9       17.97       20.91      6.24 o 
  -1 -12   9        6.73       14.37      7.01 o 
   0 -12   9      259.94      274.02     22.42 o 
   1 -12   9       33.71       26.22     11.10 o 
   2 -12   9        5.26        6.74      5.63 o 
   3 -12   9       97.00      116.04      9.86 o 
  -4 -11   9        1.46        2.54      6.49 o 
  -3 -11   9       13.24       11.62      6.71 o 
  -2 -11   9       25.99       23.27      6.83 o 
  -1 -11   9       66.48       68.05      7.26 o 
   0 -11   9       46.94       52.35     12.74 o 
   1 -11   9       69.77       82.97     14.20 o 
   2 -11   9       20.18       26.43      5.26 o 
   3 -11   9      169.19      194.18     11.77 o 
  -4 -10   9        1.49       -6.46      6.46 o 
  -3 -10   9       10.31        8.45      6.13 o 
  -2 -10   9       28.20       21.89     11.60 o 
  -1 -10   9        3.86        6.72      4.74 o 
   0 -10   9      122.28      138.14     10.26 o 
   1 -10   9       21.13       12.20     13.35 o 
   2 -10   9       29.84       37.92      6.19 o 
   3 -10   9      163.64      168.35      9.19 o 
   4 -10   9        5.72       -0.58      8.23 o 
  -4  -9   9       14.05        9.43      6.11 o 
  -3  -9   9       55.89       48.52      8.01 o 
  -2  -9   9      300.35      303.88     14.78 o 
  -1  -9   9      379.87      407.15     14.14 o 
   0  -9   9      278.66      271.69     18.60 o 
   1  -9   9      313.66      312.40     11.88 o 
   2  -9   9      120.64      118.36      8.44 o 
   3  -9   9       56.61       63.84      6.24 o 
   4  -9   9       55.82       49.11      8.80 o 
  -5  -8   9       62.59       66.45      8.49 o 
  -4  -8   9       14.17       15.88      6.96 o 
  -3  -8   9      155.71      137.26     10.77 o 
  -2  -8   9      118.24      116.92      9.69 o 
  -1  -8   9      267.50      293.21     24.42 o 
   0  -8   9      253.38      252.71     16.58 o 
   1  -8   9      109.57      115.27      7.61 o 
   2  -8   9      249.25      267.17     11.11 o 
   3  -8   9       83.49       93.32      7.86 o 
   4  -8   9       45.13       56.95      7.35 o 
  -5  -7   9       58.15       48.63      7.10 o 
  -4  -7   9      138.17      160.64     11.00 o 
  -3  -7   9      168.84      165.76     11.01 o 
  -2  -7   9      564.44      542.20     19.16 o 
  -1  -7   9      755.59      724.23     22.40 o 
   0  -7   9      925.34      908.77     16.44 o 
   1  -7   9       61.10       60.32      7.84 o 
   2  -7   9       50.83       55.99      6.02 o 
   3  -7   9        8.31       -4.17      5.13 o 
   4  -7   9       27.03       20.30      8.08 o 
  -5  -6   9       24.37       24.11      5.59 o 
  -4  -6   9       70.91       69.57      7.66 o 
  -3  -6   9        7.43        6.87      3.52 o 
  -2  -6   9      159.27      148.57      7.72 o 
  -1  -6   9      158.51      164.11      7.78 o 
   0  -6   9       15.42       21.91      3.81 o 
   1  -6   9      140.63      146.14     12.97 o 
   2  -6   9       25.73       27.04      6.07 o 
   3  -6   9       36.29       21.98      6.11 o 
   4  -6   9      140.64      151.06     11.71 o 
  -5  -5   9        1.49       -0.84      4.16 o 
  -4  -5   9        9.98       10.76      3.66 o 
  -3  -5   9       27.96       27.30      4.10 o 
  -2  -5   9      533.64      500.93     13.80 o 
  -1  -5   9      184.36      182.27      6.20 o 
   0  -5   9     1017.17      983.44     15.41 o 
   1  -5   9      104.87      114.85      7.34 o 
   2  -5   9      265.61      262.68     12.64 o 
   3  -5   9       13.84       16.07      5.59 o 
   4  -5   9      201.77      183.06     12.16 o 
   5  -5   9       42.80       31.19      8.46 o 
  -5  -4   9        5.96        2.52      3.21 o 
  -4  -4   9      141.43      139.61      7.31 o 
  -3  -4   9       15.61       14.47      3.53 o 
  -2  -4   9      228.29      231.52      8.62 o 
  -1  -4   9      567.33      556.96     12.60 o 
   0  -4   9      606.89      626.56     11.73 o 
   1  -4   9      857.71      818.44     16.56 o 
   2  -4   9      220.68      223.49      8.84 o 
   3  -4   9      188.49      170.01     20.37 o 
   4  -4   9      108.30      111.67      9.85 o 
   5  -4   9       29.77       40.71      7.28 o 
  -5  -3   9       68.91       67.96      7.03 o 
  -4  -3   9      493.58      507.47     13.67 o 
  -3  -3   9      459.13      493.41     13.33 o 
  -2  -3   9      116.90      102.44      6.10 o 
  -1  -3   9      783.34      791.52     13.92 o 
   0  -3   9       53.32       55.39      3.52 o 
   1  -3   9      466.97      477.72     11.07 o 
   2  -3   9      719.30      700.47     17.14 o 
   3  -3   9       29.55       35.37      6.09 o 
   4  -3   9      313.63      300.17     14.37 o 
   5  -3   9       43.09       49.31      6.06 o 
  -5  -2   9       22.05       19.63      8.18 o 
  -4  -2   9      126.68      138.79      6.98 o 
  -3  -2   9      612.06      627.73     15.54 o 
  -2  -2   9      534.35      557.41     14.25 o 
  -1  -2   9      475.13      471.89      9.61 o 
   0  -2   9      158.91      150.70      5.49 o 
   1  -2   9      258.05      244.29      6.62 o 
   2  -2   9       99.20       99.65      7.93 o 
   3  -2   9      241.49      212.95     11.40 o 
   4  -2   9      104.74      108.75      9.74 o 
   5  -2   9        3.51       -2.49      4.90 o 
  -5  -1   9       35.34       29.66      6.56 o 
  -4  -1   9       48.62       43.31      4.23 o 
  -3  -1   9     1190.00     1291.43     26.99 o 
  -2  -1   9      566.87      533.42     13.92 o 
  -1  -1   9     1650.77     1573.93     27.26 o 
   0  -1   9      509.79      492.29     12.98 o 
   1  -1   9      172.64      190.13      5.79 o 
   2  -1   9      150.80      135.93     12.54 o 
   3  -1   9       69.46       58.38      6.87 o 
   4  -1   9       15.68        5.65      6.03 o 
   5  -1   9       70.46       58.94      7.35 o 
  -5   0   9       17.40       19.69      5.41 o 
  -4   0   9        9.71       13.10      3.89 o 
  -3   0   9       15.82       12.46      4.21 o 
  -2   0   9        5.10       -1.31      3.52 o 
  -1   0   9       50.42       46.93      3.91 o 
   0   0   9      147.23      178.30     10.72 o 
   1   0   9      160.28      148.98      5.14 o 
   2   0   9       16.02       11.00     10.31 o 
   3   0   9      268.74      279.14     12.92 o 
   4   0   9      170.79      143.41      9.92 o 
   5   0   9        8.00        6.07      5.00 o 
  -5   1   9       35.30       10.42      9.94 o 
  -4   1   9       48.76       45.29      5.04 o 
  -3   1   9     1187.33     1271.57     33.63 o 
  -2   1   9      564.88      582.87     17.75 o 
  -1   1   9     1649.60     1581.15     34.92 o 
   0   1   9      510.15      506.47     11.36 o 
   1   1   9      172.17      174.54      5.25 o 
   2   1   9      151.00      130.86     11.68 o 
   3   1   9       69.90       69.11      7.23 o 
   4   1   9       15.40       10.12      5.07 o 
   5   1   9       70.01       70.05      7.37 o 
  -5   2   9       22.27       12.77      9.84 o 
  -4   2   9      126.75      136.42      7.79 o 
  -3   2   9      612.41      614.41     19.24 o 
  -2   2   9      530.64      562.45     17.65 o 
  -1   2   9      471.81      471.12     15.14 o 
   0   2   9      159.30      136.50      6.98 o 
   1   2   9      260.70      232.71      8.56 o 
   2   2   9       98.66      106.71      8.02 o 
   3   2   9      242.02      226.54     11.31 o 
   4   2   9      104.56      110.47     25.93 o 
   5   2   9        3.64        1.45      4.63 o 
  -4   3   9      494.12      490.12     16.02 o 
  -3   3   9      459.55      476.45     16.27 o 
  -2   3   9      115.19      111.19     10.22 o 
  -1   3   9      779.40      791.32     22.11 o 
   0   3   9       52.33       54.46      4.68 o 
   1   3   9      468.23      462.52     13.09 o 
   2   3   9      717.41      686.51     21.87 o 
   3   3   9       29.67       29.23      5.58 o 
   4   3   9      312.98      319.16     14.27 o 
   5   3   9       43.75       43.95      9.78 o 
  -4   4   9      141.69      155.15      9.85 o 
  -3   4   9       16.07       11.09      4.75 o 
  -2   4   9      228.20      229.04     14.56 o 
  -1   4   9      566.45      560.34     17.56 o 
   0   4   9      607.04      625.62     19.06 o 
   1   4   9      856.00      832.20     19.66 o 
   2   4   9      218.63      226.38     14.16 o 
   3   4   9      189.05      199.02     11.07 o 
   4   4   9      109.65      105.86      9.08 o 
   5   4   9       29.66       29.20      5.64 o 
  -4   5   9        9.87       12.28      4.82 o 
  -3   5   9       28.15       26.35      5.89 o 
  -2   5   9      534.00      509.24     23.26 o 
  -1   5   9      184.47      168.27     14.11 o 
   0   5   9     1016.21     1000.93     27.31 o 
   1   5   9      105.32      105.45      8.31 o 
   2   5   9      265.11      267.22     18.96 o 
   3   5   9       13.65       19.13      5.25 o 
   4   5   9      202.16      187.16     31.67 o 
   5   5   9       42.65       38.61      6.27 o 
  -4   6   9       71.06       80.37      8.23 o 
  -3   6   9        7.32        6.93      5.06 o 
  -2   6   9      159.33      149.11     12.68 o 
  -1   6   9      159.01      145.06     13.12 o 
   0   6   9       15.14       16.66      4.59 o 
   1   6   9      139.84      129.34      9.24 o 
   2   6   9       26.39       29.14      5.70 o 
   3   6   9       35.95       30.98      6.09 o 
   4   6   9      141.71      127.80     10.41 o 
  -4   7   9      138.61      154.62     11.65 o 
  -3   7   9      168.81      156.43     12.78 o 
  -2   7   9      565.66      563.29     25.69 o 
  -1   7   9      753.47      706.40     31.17 o 
   0   7   9      921.51      900.54     26.27 o 
   1   7   9       61.18       68.77      7.63 o 
   2   7   9       50.80       43.57      6.70 o 
   3   7   9        8.32        5.64      5.16 o 
   4   7   9       26.56       25.78      6.43 o 
  -4   8   9       13.95        8.30      5.80 o 
  -3   8   9      155.98      144.76     12.81 o 
  -2   8   9      118.98      120.18     12.56 o 
  -1   8   9      268.01      240.81     17.31 o 
   0   8   9      252.29      274.33     12.91 o 
   1   8   9      108.23      116.75      9.40 o 
   2   8   9      248.70      245.73     13.16 o 
   3   8   9       83.45       89.59      9.16 o 
   4   8   9       45.20       54.20     10.42 o 
  -4   9   9       13.79       16.20      6.76 o 
  -3   9   9       56.00       46.34      9.22 o 
  -2   9   9      300.82      310.19     19.38 o 
  -1   9   9      373.63      382.11     22.60 o 
   0   9   9      279.65      293.41     14.00 o 
   1   9   9      312.60      302.70     14.67 o 
   2   9   9      119.67      138.04     10.88 o 
   3   9   9       56.11       60.62      8.37 o 
   4   9   9       55.62       64.05     11.27 o 
  -4  10   9        1.53        6.63      6.65 o 
  -3  10   9        9.95       11.37      7.16 o 
  -2  10   9       28.02       28.56      8.93 o 
  -1  10   9        3.83        3.40      6.97 o 
   0  10   9      122.14      122.70     10.09 o 
   1  10   9       21.07       23.70      6.65 o 
   2  10   9       29.72       32.67      7.22 o 
   3  10   9      163.47      207.16     18.29 o 
   4  10   9        5.87        0.37      7.96 o 
  -4  11   9        1.44        1.24      6.76 o 
  -3  11   9       13.09        4.18      7.43 o 
  -2  11   9       26.08       17.63      8.81 o 
  -1  11   9       66.08       70.03     12.08 o 
   1  11   9       70.30       79.26      9.22 o 
   2  11   9       19.77       16.42      6.70 o 
   3  11   9      169.73      170.12     17.97 o 
  -4  12   9       10.27        4.52      7.37 o 
  -3  12   9       20.61       24.40      9.14 o 
  -2  12   9       18.07       30.51     10.09 o 
  -1  12   9        6.62       -5.70      7.78 o 
   1  12   9       33.39       18.36      7.39 o 
   2  12   9        5.18        4.99      8.93 o 
   3  12   9       97.16      106.49     15.06 o 
  -3  13   9       25.95       55.68     11.87 o 
  -2  13   9       41.22       34.08     11.00 o 
  -1  13   9      152.65      181.98     18.91 o 
   1  13   9       43.89       46.16     16.29 o 
   2  13   9       27.73       42.05     11.91 o 
   3  13   9       23.37       40.83     12.30 o 
  -3  14   9       15.47       20.85     10.69 o 
  -2  14   9       10.35        1.33      9.51 o 
  -1  14   9        9.94       25.48     11.05 o 
   2  14   9       86.98      115.14     16.99 o 
  -2  15   9       68.00       66.06     14.38 o 
   2  15   9       74.08       85.12     16.62 o 
  -2  16   9        3.83        0.73     11.09 o 
  -1 -16  10       59.79       57.48     17.46 o 
   0 -16  10        1.59      -10.28     12.28 o 
   1 -16  10       39.81       14.66     13.80 o 
  -2 -15  10        3.14        5.92     11.03 o 
  -1 -15  10       33.86       36.70     15.13 o 
   0 -15  10        2.05       -3.20     12.56 o 
   1 -15  10       50.40       59.19     16.12 o 
  -3 -14  10        1.32        0.95      6.71 o 
  -2 -14  10       42.28       55.30     10.56 o 
  -1 -14  10       24.50       24.39     13.89 o 
   0 -14  10       57.23       51.73     15.25 o 
   1 -14  10       36.34       38.24     13.54 o 
   2 -14  10       10.79        1.17     11.34 o 
  -3 -13  10        5.89       11.72      6.98 o 
  -2 -13  10       57.97       49.73      7.95 o 
  -1 -13  10       31.78       14.77      7.84 o 
   0 -13  10       14.41       -7.14     10.86 o 
   1 -13  10       31.62       52.76     14.56 o 
   2 -13  10       81.73       82.19     16.25 o 
   3 -13  10       40.61       36.39     15.38 o 
  -4 -12  10       37.04       46.61      9.27 o 
  -3 -12  10      101.66       98.38      9.68 o 
  -2 -12  10      196.08      205.53     11.93 o 
  -1 -12  10       35.39       24.88     13.46 o 
   0 -12  10       97.52      103.13     16.33 o 
   1 -12  10       62.60       47.69     13.35 o 
   2 -12  10       61.82       56.82      8.67 o 
   3 -12  10        7.34        8.09      7.81 o 
  -4 -11  10       28.80       13.40      7.26 o 
  -3 -11  10        8.65       -4.36      7.88 o 
  -2 -11  10       95.12      100.18      8.78 o 
  -1 -11  10      129.61      132.72     11.49 o 
   0 -11  10       11.25       -0.91     10.25 o 
   1 -11  10      102.55       96.59     15.30 o 
   2 -11  10       38.86       45.06      7.11 o 
   3 -11  10       59.68       61.90      6.82 o 
  -4 -10  10       83.90       74.47      9.78 o 
  -3 -10  10       17.42       14.49      6.65 o 
  -2 -10  10      246.54      269.91     14.71 o 
  -1 -10  10      130.58      130.26      8.97 o 
   0 -10  10      158.40      164.13     17.91 o 
   1 -10  10       47.57       42.76     12.07 o 
   2 -10  10       43.48       47.55      6.73 o 
   3 -10  10       81.57       84.91      7.47 o 
   4 -10  10      123.33      132.95     12.94 o 
  -4  -9  10       14.37       14.68      6.37 o 
  -3  -9  10      101.79       98.89     13.63 o 
  -2  -9  10      272.47      256.29     13.91 o 
  -1  -9  10      133.10      140.94      9.95 o 
   0  -9  10      174.66      193.57     18.74 o 
   1  -9  10       45.28       45.10      6.43 o 
   2  -9  10       17.59       26.57      5.57 o 
   3  -9  10       12.51        6.94      6.39 o 
   4  -9  10       12.34        6.84      5.54 o 
  -5  -8  10       20.31       14.41      6.43 o 
  -4  -8  10       31.84       19.66      6.46 o 
  -3  -8  10      144.35      152.12     11.44 o 
  -2  -8  10       58.23       53.46      7.65 o 
  -1  -8  10       41.19       33.20      6.37 o 
   0  -8  10     1271.37     1252.65     50.90 o 
   1  -8  10      162.99      153.97      8.83 o 
   2  -8  10      128.74      142.85      8.98 o 
   3  -8  10      357.39      424.54     18.79 o 
   4  -8  10        6.46        5.87      5.45 o 
  -5  -7  10       53.17       45.35     11.33 o 
  -4  -7  10       80.20       82.46      8.77 o 
  -3  -7  10       67.45       52.89      8.63 o 
  -2  -7  10       23.31       26.52      6.04 o 
  -1  -7  10      231.47      236.37     11.98 o 
   0  -7  10        1.37       -0.80      3.10 o 
   1  -7  10       67.09       59.60      6.01 o 
   2  -7  10       19.15       15.88      4.64 o 
   3  -7  10       13.63       15.76      6.25 o 
   4  -7  10       11.57       12.36      6.37 o 
  -5  -6  10       57.50       50.69      6.97 o 
  -4  -6  10       15.15       14.13      4.16 o 
  -3  -6  10      315.99      306.74     15.73 o 
  -2  -6  10       68.20       59.87      5.55 o 
  -1  -6  10      278.75      256.87      9.72 o 
   0  -6  10      168.92      168.37      5.59 o 
   1  -6  10     1020.69     1030.20     24.14 o 
   2  -6  10       82.05       80.66      6.69 o 
   3  -6  10      555.93      551.07     20.95 o 
   4  -6  10       19.46       15.81      6.72 o 
  -5  -5  10      104.36       93.45     16.46 o 
  -4  -5  10       49.88       39.38      5.42 o 
  -3  -5  10       15.65       12.15      3.87 o 
  -2  -5  10        3.74       11.10      3.59 o 
  -1  -5  10       70.71       65.43      4.22 o 
   0  -5  10      114.66      122.16      4.63 o 
   1  -5  10      436.15      426.48     13.11 o 
   2  -5  10      211.58      221.12      9.54 o 
   3  -5  10        1.69       -0.02      5.06 o 
   4  -5  10       11.33       13.63     12.21 o 
  -5  -4  10       73.78       70.73      5.44 o 
  -4  -4  10       64.68       60.15      5.45 o 
  -3  -4  10      513.75      501.09     14.13 o 
  -2  -4  10      817.98      819.59     19.57 o 
  -1  -4  10      850.83      823.89     16.52 o 
   0  -4  10       59.59       57.77      3.98 o 
   1  -4  10      446.36      439.95     12.86 o 
   2  -4  10      112.16      111.47      6.93 o 
   3  -4  10      227.47      218.82     12.69 o 
   4  -4  10        1.38        0.56      5.30 o 
  -5  -3  10       12.65       16.00      5.40 o 
  -4  -3  10       10.34        8.47      3.85 o 
  -3  -3  10       18.59       24.88      4.07 o 
  -2  -3  10      175.34      175.41      7.92 o 
  -1  -3  10      613.21      594.30     12.91 o 
   0  -3  10      131.85      134.74      5.06 o 
   1  -3  10     1087.80     1099.78     24.41 o 
   2  -3  10       82.04       60.46      7.00 o 
   3  -3  10       91.02       91.88      8.76 o 
   4  -3  10       15.74        8.76      5.68 o 
   5  -3  10      126.66      132.18     12.95 o 
  -5  -2  10        2.41       -1.51      4.67 o 
  -4  -2  10       54.92       55.10      5.19 o 
  -3  -2  10     1069.57     1102.80     24.52 o 
  -2  -2  10      905.20      865.62     20.06 o 
  -1  -2  10      770.38      771.61     13.92 o 
   0  -2  10      481.68      486.82      9.94 o 
   1  -2  10      217.50      230.72      8.57 o 
   2  -2  10      930.50      914.55     26.97 o 
   3  -2  10      203.58      197.18     14.35 o 
   4  -2  10       98.16       92.18     22.32 o 
   5  -2  10       19.93       18.58      6.33 o 
  -5  -1  10       24.76       21.08     13.47 o 
  -4  -1  10       82.54       75.88      5.55 o 
  -3  -1  10      342.58      335.74     12.37 o 
  -2  -1  10       54.82       52.52      6.40 o 
  -1  -1  10      186.19      182.45      6.02 o 
   0  -1  10      472.81      443.55     10.76 o 
   1  -1  10      216.42      229.69     20.99 o 
   2  -1  10      155.49      144.26      9.72 o 
   3  -1  10        4.49       10.68      4.78 o 
   4  -1  10        1.40       -4.61      4.88 o 
   5  -1  10       20.48        4.04     10.20 o 
  -5   0  10        0.38        3.62      6.61 o 
  -4   0  10      131.02      128.74      8.74 o 
  -3   0  10       69.56       59.42      6.56 o 
  -2   0  10     1264.61     1312.37     34.53 o 
  -1   0  10      196.61      183.81      6.61 o 
   0   0  10      121.63      107.81      6.27 o 
   1   0  10       58.39       54.98      4.29 o 
   2   0  10      917.28      888.72     26.39 o 
   3   0  10      186.14      172.87     10.66 o 
   4   0  10      640.10      602.66     21.34 o 
   5   0  10       35.61       35.65      8.87 o 
  -5   1  10       24.56       19.07     10.95 o 
  -4   1  10       82.06       63.96      7.15 o 
  -3   1  10      340.47      343.70     20.45 o 
  -2   1  10       54.01       42.22      6.25 o 
  -1   1  10      187.56      198.26      9.64 o 
   0   1  10      473.42      461.66     12.93 o 
   1   1  10      216.38      240.29     11.39 o 
   2   1  10      155.69      150.77      9.53 o 
   3   1  10        4.64        2.69      4.42 o 
   4   1  10        1.34        3.65      4.87 o 
   5   1  10       20.50       17.87      5.89 o 
  -5   2  10        2.38        2.68      9.35 o 
  -4   2  10       56.44       52.01      5.93 o 
  -3   2  10     1071.45     1106.61     30.32 o 
  -2   2  10      906.41      865.63     24.73 o 
  -1   2  10      766.83      762.42     22.09 o 
   0   2  10      482.38      485.33     13.54 o 
   1   2  10      217.65      203.67     14.54 o 
   2   2  10      929.08      910.37     26.91 o 
   3   2  10      204.31      188.22     11.07 o 
   4   2  10       98.51       95.75      8.84 o 
   5   2  10       20.00       19.38      5.87 o 
  -4   3  10       10.29        6.62      3.99 o 
  -3   3  10       19.14       21.84      6.07 o 
  -2   3  10      176.53      170.18     13.46 o 
  -1   3  10      614.02      600.83     18.70 o 
   0   3  10      133.60      130.68      7.17 o 
   1   3  10     1085.72     1107.95     41.95 o 
   2   3  10       84.94       84.73      7.80 o 
   3   3  10       90.46       90.81      8.46 o 
   4   3  10       15.56       22.85      9.65 o 
   5   3  10      126.00      124.07     24.98 o 
  -4   4  10       65.25       67.82      7.63 o 
  -3   4  10      513.94      504.48     22.43 o 
  -2   4  10      817.31      834.15     33.29 o 
  -1   4  10      850.27      816.73     33.59 o 
   0   4  10       59.80       51.24      5.87 o 
   1   4  10      450.20      435.27     16.41 o 
   2   4  10      111.46      119.53      9.05 o 
   3   4  10      226.52      231.96     19.70 o 
   4   4  10        1.34       -1.06      4.97 o 
  -4   5  10       49.78       37.00      6.67 o 
  -3   5  10       15.54       17.56      5.83 o 
  -2   5  10        3.77        3.90      5.60 o 
  -1   5  10       70.90       81.92      9.99 o 
   0   5  10      114.98      116.43      8.32 o 
   1   5  10      438.55      441.58     16.73 o 
   2   5  10      210.93      217.85     11.91 o 
   3   5  10        1.79        3.23      5.11 o 
   4   5  10       11.64       15.59      5.99 o 
  -4   6  10       14.99       24.36      6.24 o 
  -3   6  10      316.05      309.74     17.30 o 
  -2   6  10       67.81       54.22      8.84 o 
  -1   6  10      278.28      262.14     17.41 o 
   0   6  10      168.68      169.21      8.70 o 
   1   6  10     1018.22     1042.84     30.07 o 
   2   6  10       81.85       74.73      8.89 o 
   3   6  10      552.94      548.98     25.36 o 
   4   6  10       19.45       14.01      5.90 o 
  -4   7  10       80.09       81.27      9.72 o 
  -3   7  10       68.13       60.17      9.16 o 
  -2   7  10       23.36       15.89      7.07 o 
  -1   7  10      232.16      237.19     17.18 o 
   0   7  10        1.45        3.58      3.99 o 
   1   7  10       66.54       73.81      7.91 o 
   2   7  10       19.60       16.16      5.50 o 
   3   7  10       13.84        9.70      5.70 o 
   4   7  10       11.67       12.13      6.07 o 
  -4   8  10       31.46       17.58      6.88 o 
  -3   8  10      144.11      157.34     14.41 o 
  -2   8  10       58.98       35.07      9.05 o 
  -1   8  10       41.52       45.59      9.39 o 
   0   8  10     1271.53     1291.39     35.44 o 
   1   8  10      163.96      138.02     10.65 o 
   2   8  10      127.96      126.59     10.48 o 
   3   8  10      355.85      399.76     17.86 o 
   4   8  10        6.36        3.13      7.36 o 
  -4   9  10       14.23       12.18      6.90 o 
  -3   9  10      102.08       98.66     12.03 o 
  -2   9  10      273.77      285.65     19.40 o 
  -1   9  10      134.06      127.10     14.16 o 
   0   9  10      174.60      185.01     22.09 o 
   1   9  10       44.98       39.70      8.53 o 
   2   9  10       17.83       14.74      6.44 o 
   3   9  10       12.36        7.51      6.27 o 
   4   9  10       12.38       20.39      9.69 o 
  -4  10  10       83.80       73.98     10.77 o 
  -3  10  10       17.52       19.94      8.41 o 
  -2  10  10      246.55      255.85     19.06 o 
  -1  10  10      131.19      143.39     15.73 o 
   1  10  10       47.73       46.09      7.77 o 
   2  10  10       43.58       36.19      7.70 o 
   3  10  10       82.51       87.70     13.96 o 
   4  10  10      122.99      142.41     15.94 o 
  -4  11  10       29.12       32.39      8.62 o 
  -3  11  10        8.67        0.86      7.30 o 
  -2  11  10       94.21      106.49     14.06 o 
  -1  11  10      129.52      137.23     15.89 o 
   1  11  10      102.45       95.72     10.02 o 
   2  11  10       39.01       53.13     11.37 o 
   3  11  10       59.95       56.10     12.63 o 
  -4  12  10       37.15       40.71      9.73 o 
  -3  12  10      101.36      150.08     15.98 o 
  -2  12  10      195.96      262.04     20.31 o 
  -1  12  10       35.79       24.94     10.13 o 
   0  12  10       97.16       98.69     15.76 o 
   1  12  10       62.77       66.33      9.19 o 
   2  12  10       61.84       79.47     14.28 o 
   3  12  10        7.23       -8.70      8.70 o 
  -3  13  10        5.79       -1.39      8.14 o 
  -2  13  10       58.08       45.83     11.81 o 
  -1  13  10       31.55       24.78     11.71 o 
   0  13  10       14.19      -10.15     10.34 o 
   1  13  10       31.82       29.01      8.06 o 
   2  13  10       82.05       95.79     15.93 o 
   3  13  10       40.46       21.29     10.80 o 
  -3  14  10        1.21       -4.88      9.05 o 
  -2  14  10       41.97       59.78     13.78 o 
  -1  14  10       24.22       15.26     10.71 o 
   0  14  10       57.03       32.28     13.56 o 
   2  14  10       10.73       10.67     11.13 o 
  -2  15  10        3.10        3.76      9.97 o 
   0 -16  11        8.36       -4.22     13.86 o 
  -2 -15  11       34.74       36.92     10.83 o 
  -1 -15  11       32.14        0.36     13.02 o 
   0 -15  11       57.34       68.51     16.93 o 
   1 -15  11        3.82       -4.86     11.74 o 
  -2 -14  11       55.67       39.50     10.04 o 
  -1 -14  11       31.49        1.85     12.65 o 
   0 -14  11        9.45        4.48     12.66 o 
   1 -14  11       33.89       35.72     14.69 o 
   2 -14  11       68.02       78.30     17.64 o 
  -3 -13  11       13.61        2.34      6.70 o 
  -2 -13  11      111.43      105.21     12.13 o 
  -1 -13  11       98.21       93.70     17.79 o 
   0 -13  11       56.93       87.84     16.65 o 
   1 -13  11       67.51       58.69     14.66 o 
   2 -13  11       96.15       91.65     18.03 o 
  -3 -12  11       14.13       13.57      6.74 o 
  -2 -12  11        3.19       -4.06      5.56 o 
  -1 -12  11       39.29       46.84     13.65 o 
   0 -12  11       40.11       34.88     12.77 o 
   1 -12  11        9.20       -9.74      9.74 o 
   2 -12  11        0.43       -5.44     10.30 o 
   3 -12  11       75.56      109.53     16.74 o 
  -4 -11  11       24.74       20.25      7.74 o 
  -3 -11  11       61.62       64.03      9.72 o 
  -2 -11  11        1.71       -1.67      5.21 o 
  -1 -11  11        8.67       16.95     13.10 o 
   0 -11  11       27.50       30.34     12.30 o 
   1 -11  11      135.29      151.90     18.99 o 
   2 -11  11      113.84      129.11     12.44 o 
   3 -11  11       72.82       71.50      8.57 o 
  -4 -10  11       95.57       89.32     10.54 o 
  -3 -10  11       48.80       46.65      8.42 o 
  -2 -10  11       55.34       48.58      9.88 o 
  -1 -10  11       65.40       61.90      8.79 o 
   0 -10  11        7.62       -8.53      9.80 o 
   1 -10  11      138.08      149.70     17.49 o 
   2 -10  11        4.12        4.82      5.32 o 
   3 -10  11        8.51        5.70      5.63 o 
  -4  -9  11       96.06       80.57      9.90 o 
  -3  -9  11       61.24       57.24      8.52 o 
  -2  -9  11      174.46      176.55     12.56 o 
  -1  -9  11       26.99       31.78      5.94 o 
   0  -9  11       29.00       52.28     12.22 o 
   1  -9  11      109.34      121.60     10.95 o 
   2  -9  11      161.89      171.20     10.46 o 
   3  -9  11       39.67       39.05      8.53 o 
   4  -9  11       83.54       83.10      8.91 o 
  -4  -8  11       53.43       57.62      8.41 o 
  -3  -8  11       45.68       47.27     10.70 o 
  -2  -8  11       92.58       89.04      9.86 o 
  -1  -8  11       31.58       13.46      8.63 o 
   0  -8  11      364.73      378.34     23.41 o 
   1  -8  11      117.29      135.08      8.52 o 
   2  -8  11       53.30       59.66      6.78 o 
   3  -8  11       87.00       92.68     10.39 o 
   4  -8  11       44.82       38.61      7.03 o 
  -5  -7  11        7.89        8.72      5.98 o 
  -4  -7  11       23.53       23.58      6.57 o 
  -3  -7  11      280.07      285.87     11.22 o 
  -2  -7  11      129.95      119.78      8.07 o 
  -1  -7  11       55.60       52.77      5.55 o 
   0  -7  11       26.95       33.84      6.12 o 
   1  -7  11      279.20      295.20     11.63 o 
   2  -7  11      101.36      103.66      7.99 o 
   3  -7  11       30.89       40.23     10.59 o 
   4  -7  11        6.20        2.97      6.40 o 
  -5  -6  11       23.03       17.17      6.02 o 
  -4  -6  11       95.81       80.46      9.56 o 
  -3  -6  11       45.05       32.34      5.08 o 
  -2  -6  11      177.96      183.21      8.78 o 
  -1  -6  11       65.73       65.45      8.31 o 
   0  -6  11      523.78      536.33     13.07 o 
   1  -6  11      586.28      613.33     16.91 o 
   2  -6  11       25.36       26.35      5.05 o 
   3  -6  11       19.62       28.90      7.03 o 
   4  -6  11      105.34      114.30     11.26 o 
  -5  -5  11       96.88       99.07     11.84 o 
  -4  -5  11       10.95        7.02      3.87 o 
  -3  -5  11      113.33      100.82      7.03 o 
  -2  -5  11       90.82       84.40      6.46 o 
  -1  -5  11      159.84      155.28      9.31 o 
   0  -5  11      357.74      353.98      8.08 o 
   1  -5  11       69.61       82.41      6.40 o 
   2  -5  11      857.35      843.08     26.68 o 
   3  -5  11      180.06      190.21     12.67 o 
   4  -5  11       40.47       45.24     11.70 o 
  -5  -4  11        1.46       -1.83      4.43 o 
  -4  -4  11       38.79       39.59      5.02 o 
  -3  -4  11       64.19       64.93      5.71 o 
  -2  -4  11      157.70      148.69      8.75 o 
  -1  -4  11      312.12      309.37      9.32 o 
   0  -4  11      113.46      107.34      4.83 o 
   1  -4  11       80.04       86.32      7.38 o 
   2  -4  11        9.25        6.70      8.78 o 
   3  -4  11       80.88       82.43      9.15 o 
   4  -4  11       22.45       12.81      6.40 o 
  -5  -3  11       24.97       19.69      4.08 o 
  -4  -3  11      193.45      174.22      8.55 o 
  -3  -3  11       66.30       74.95      6.07 o 
  -2  -3  11      137.49      122.89      7.22 o 
  -1  -3  11        0.18        0.44      4.18 o 
   0  -3  11       10.45        8.35      2.37 o 
   1  -3  11      920.65      909.15     21.04 o 
   2  -3  11      936.42      909.50     27.74 o 
   3  -3  11      209.29      222.38     30.43 o 
   4  -3  11      170.60      210.20     24.42 o 
  -5  -2  11       16.19       14.64      5.94 o 
  -4  -2  11      140.57      123.08      7.35 o 
  -3  -2  11       64.30       65.04      7.69 o 
  -2  -2  11       49.81       54.34      9.65 o 
  -1  -2  11      186.58      174.28      6.92 o 
   0  -2  11      459.95      422.58     11.01 o 
   1  -2  11      182.82      188.33     11.18 o 
   2  -2  11      313.51      297.27     13.73 o 
   3  -2  11      297.90      265.22     13.94 o 
   4  -2  11       10.21       13.59      5.84 o 
  -5  -1  11       11.59        4.85      5.51 o 
  -4  -1  11      115.29      130.91      7.23 o 
  -3  -1  11        1.10       -3.20      3.20 o 
  -2  -1  11      499.01      523.33     14.35 o 
  -1  -1  11      396.62      400.83     10.36 o 
   0  -1  11       61.98       56.87      5.07 o 
   1  -1  11      295.52      291.37     12.65 o 
   2  -1  11      207.92      198.96     11.34 o 
   3  -1  11       59.45       52.80      7.34 o 
   4  -1  11       57.62       69.36      8.41 o 
  -5   0  11       62.13       69.45      8.18 o 
  -4   0  11       10.29       10.04      4.62 o 
  -3   0  11      250.39      255.52     12.31 o 
  -2   0  11      343.64      342.73     14.26 o 
  -1   0  11      193.80      205.73      8.43 o 
   0   0  11     1505.64     1493.95     27.04 o 
   1   0  11       35.97       38.28      5.62 o 
   2   0  11      245.73      236.06     12.00 o 
   3   0  11       33.86       32.24      6.12 o 
   4   0  11       67.42       73.86      8.52 o 
  -5   1  11       11.70       18.10     10.41 o 
  -4   1  11      115.63      115.40      8.62 o 
  -3   1  11        0.85       -3.77      3.77 o 
  -2   1  11      499.76      508.33     21.17 o 
  -1   1  11      396.50      373.73     21.15 o 
   0   1  11       63.23       59.08      4.62 o 
   1   1  11      295.13      284.56     25.01 o 
   2   1  11      208.26      203.68     11.15 o 
   3   1  11       60.04       58.63      7.47 o 
   4   1  11       56.76       56.07      7.90 o 
  -5   2  11       15.95       14.23     11.21 o 
  -4   2  11      139.94      140.02      9.12 o 
  -3   2  11       65.43       67.45      6.89 o 
  -2   2  11       50.31       57.66      9.50 o 
  -1   2  11      187.93      194.69     14.91 o 
   0   2  11      459.55      474.35     11.55 o 
   1   2  11      183.23      189.45     14.89 o 
   2   2  11      312.62      315.00     15.43 o 
   3   2  11      295.72      321.79     14.58 o 
   4   2  11       10.09        7.63     11.01 o 
  -4   3  11      193.27      181.20     12.23 o 
  -3   3  11       66.54       64.71      8.82 o 
  -2   3  11      137.05      145.21     12.74 o 
  -1   3  11        0.14        7.16      5.99 o 
   0   3  11       10.41       15.66      4.00 o 
   1   3  11      920.25      856.90     82.72 o 
   2   3  11      940.09      921.12     28.04 o 
   3   3  11      209.74      218.26     12.44 o 
   4   3  11      170.61      180.69     12.19 o 
  -4   4  11       38.38       38.52      6.95 o 
  -3   4  11       63.95       51.39      8.28 o 
  -2   4  11      158.68      153.31     13.62 o 
  -1   4  11      312.57      336.65     19.35 o 
   0   4  11      114.33      108.58      8.24 o 
   1   4  11       81.56       76.52      7.73 o 
   2   4  11        9.33        6.07      4.94 o 
   3   4  11       80.68       81.67      8.68 o 
   4   4  11       22.51       33.65      6.89 o 
  -4   5  11       10.84       11.27      5.97 o 
  -3   5  11      113.10      103.92     11.01 o 
  -2   5  11       91.37       99.22     11.38 o 
  -1   5  11      160.64      150.93     14.14 o 
   0   5  11      358.35      365.00     12.30 o 
   1   5  11       67.26       69.88      7.75 o 
   2   5  11      854.78      846.18     26.57 o 
   3   5  11      179.60      160.27     15.12 o 
   4   5  11       40.14       47.67      7.81 o 
  -4   6  11       96.06      104.43     10.46 o 
  -3   6  11       44.80       53.26      8.62 o 
  -2   6  11      177.00      156.48     14.18 o 
  -1   6  11       65.45       63.34     10.17 o 
   0   6  11      523.58      539.60     15.86 o 
   1   6  11      586.62      603.95     39.52 o 
   2   6  11       25.51       21.79      6.03 o 
   3   6  11       19.63       24.07      6.83 o 
   4   6  11      105.50       93.11     16.46 o 
  -4   7  11       23.37       15.37      6.99 o 
  -3   7  11      279.97      278.30     17.95 o 
  -2   7  11      128.95      117.20     12.87 o 
  -1   7  11       56.12       60.04     10.34 o 
   0   7  11       25.99       18.60      6.30 o 
   1   7  11      277.36      312.60     14.71 o 
   2   7  11      100.54      106.10      9.73 o 
   3   7  11       30.92       25.18      7.01 o 
   4   7  11        6.30        8.51      6.26 o 
  -4   8  11       53.57       65.07      9.70 o 
  -3   8  11       46.51       61.83     10.36 o 
  -2   8  11       91.37      111.35     12.87 o 
  -1   8  11       31.48       31.15      8.95 o 
   0   8  11      366.45      342.80     12.98 o 
   1   8  11      116.18      124.46     22.52 o 
   2   8  11       53.43       61.07     14.21 o 
   3   8  11       87.17      109.97     20.10 o 
   4   8  11       44.99       37.46      7.89 o 
  -4   9  11       95.56      103.68     11.96 o 
  -3   9  11       62.57       65.26     10.90 o 
  -2   9  11      174.70      176.50     16.58 o 
  -1   9  11       26.85       22.24      9.20 o 
   0   9  11       29.58       21.88     10.67 o 
   1   9  11      109.37      127.05     17.12 o 
   2   9  11      162.08      166.64     14.53 o 
   3   9  11       39.71       34.77      9.70 o 
   4   9  11       83.54      104.58     14.43 o 
  -4  10  11       95.19       89.18     11.86 o 
  -3  10  11       48.69       58.59     10.90 o 
  -2  10  11       56.22       43.37     10.29 o 
  -1  10  11       66.27       81.97     12.77 o 
   0  10  11        7.99       -0.66      9.77 o 
   1  10  11      137.47      143.38     18.36 o 
   2  10  11        4.13       -0.03      6.11 o 
   3  10  11        8.40        0.94      6.65 o 
  -4  11  11       24.92       30.94      9.29 o 
  -3  11  11       61.24       72.19     12.45 o 
  -2  11  11        1.61        6.44      7.97 o 
  -1  11  11        9.00        8.17      9.05 o 
   0  11  11       27.53       17.56     11.08 o 
   1  11  11      134.83      151.14     25.82 o 
   2  11  11      113.09      129.48     24.70 o 
   3  11  11       72.50       78.59     13.92 o 
  -3  12  11       14.13       13.76      9.31 o 
  -2  12  11        3.21       -4.87      8.12 o 
  -1  12  11       39.41       50.07     12.54 o 
   0  12  11       39.83       16.46     11.61 o 
   1  12  11        9.22        8.34      6.97 o 
   2  12  11        0.42        0.00      6.92 o 
   3  12  11       75.44       97.01     16.39 o 
  -3  13  11       13.93       12.65      9.93 o 
  -2  13  11      110.92      127.82     16.75 o 
  -1  13  11       97.73      129.35     17.33 o 
   0  13  11       56.82       43.54     13.64 o 
   1  13  11       66.79       50.69     13.64 o 
   2  13  11       96.72      135.70     18.36 o 
  -2  14  11       55.75       34.64     12.48 o 
   0  14  11        9.26       -9.56     10.95 o 
   2  14  11       67.66       66.41     15.09 o 
  -2  15  11       34.74       68.92     15.06 o 
   0  15  11       57.65       21.55     13.91 o 
  -1 -15  12        6.88       -7.76     13.11 o 
   0 -15  12       13.25       16.57     14.13 o 
   1 -15  12       42.92       22.96     14.29 o 
  -2 -14  12        5.12       10.86      8.95 o 
  -1 -14  12       42.61       55.58     16.45 o 
   0 -14  12       12.52        1.66     13.05 o 
   1 -14  12      105.85      108.54     18.99 o 
  -3 -13  12       31.43       28.65      8.06 o 
  -2 -13  12       17.90       11.42      8.68 o 
  -1 -13  12        4.68       11.73     13.23 o 
   0 -13  12        3.52        2.02     12.17 o 
   1 -13  12       10.75        0.57     12.02 o 
   2 -13  12       27.26       34.97     14.88 o 
  -3 -12  12       93.32      116.67     10.11 o 
  -2 -12  12       30.87       24.28      7.06 o 
  -1 -12  12       87.21       90.51     16.65 o 
   0 -12  12       80.25       73.19     15.55 o 
   1 -12  12       89.55      104.62     17.43 o 
   2 -12  12       39.10       60.53     15.17 o 
  -4 -11  12       14.21        9.24     11.47 o 
  -3 -11  12       63.07       61.78      9.65 o 
  -2 -11  12       15.76       21.76      6.40 o 
  -1 -11  12       90.64       80.71     15.86 o 
   0 -11  12       26.79       25.13     12.68 o 
   1 -11  12       41.12       46.00     13.00 o 
   2 -11  12       42.07       34.50      8.90 o 
   3 -11  12        0.26        9.66      7.47 o 
  -4 -10  12       23.40       28.98      8.14 o 
  -3 -10  12      117.96      110.15     11.34 o 
  -2 -10  12        4.25        1.69      6.10 o 
  -1 -10  12      311.50      319.97     22.71 o 
   0 -10  12      113.81      101.73     16.05 o 
   1 -10  12      243.47      298.60     23.44 o 
   2 -10  12        3.74       -2.01      6.34 o 
   3 -10  12       10.68        7.69      7.58 o 
  -4  -9  12       25.62       25.98      8.15 o 
  -3  -9  12       35.86       31.22      7.63 o 
  -2  -9  12       10.64        0.18      5.92 o 
  -1  -9  12       58.80       49.38      6.74 o 
   0  -9  12       62.28       54.47     13.19 o 
   1  -9  12      118.86      135.34     17.24 o 
   2  -9  12       90.89       94.60     13.31 o 
   3  -9  12       36.50       32.96      8.61 o 
  -4  -8  12      127.52      119.83     11.30 o 
  -3  -8  12      280.25      244.68     14.16 o 
  -2  -8  12       27.01       36.74      7.42 o 
  -1  -8  12       51.35       41.51      9.00 o 
   0  -8  12      248.98      299.45     21.90 o 
   1  -8  12       91.40       76.17      7.31 o 
   2  -8  12      128.56      134.23     12.63 o 
   3  -8  12       62.37       71.70      9.76 o 
   4  -8  12       34.50       50.79      9.42 o 
  -4  -7  12       21.32       19.23      9.98 o 
  -3  -7  12       31.42       29.90      5.39 o 
  -2  -7  12      136.10      130.46      8.28 o 
  -1  -7  12       36.43       36.24      5.57 o 
   0  -7  12       82.27       96.25     13.59 o 
   1  -7  12      163.16      180.72      9.60 o 
   2  -7  12      110.96      117.63     10.75 o 
   3  -7  12       41.79       40.65      8.35 o 
   4  -7  12       18.87       17.63      8.00 o 
  -5  -6  12        4.78       -3.64     10.17 o 
  -4  -6  12      147.33      136.39      8.59 o 
  -3  -6  12       71.54       57.02      9.06 o 
  -2  -6  12       92.48       99.83      7.40 o 
  -1  -6  12       11.92       11.63      5.91 o 
   0  -6  12      642.81      660.35     17.72 o 
   1  -6  12       77.53       74.73      6.66 o 
   2  -6  12       76.61       87.69     10.08 o 
   3  -6  12       72.60       69.50      9.26 o 
   4  -6  12       54.96       52.72      9.31 o 
  -5  -5  12       17.08       17.50      5.91 o 
  -4  -5  12       98.47       95.81     10.89 o 
  -3  -5  12       92.05       90.50      7.04 o 
  -2  -5  12       31.79       19.38      4.63 o 
  -1  -5  12      210.63      198.45      8.90 o 
   0  -5  12       54.89       62.82      5.06 o 
   1  -5  12        7.60        5.62      4.05 o 
   2  -5  12       53.14       39.04      6.96 o 
   3  -5  12        1.22       -4.75      5.50 o 
   4  -5  12       55.83       53.45      8.93 o 
  -5  -4  12       16.75       10.47      4.33 o 
  -4  -4  12      266.67      259.16     10.54 o 
  -3  -4  12       26.09       17.47      4.91 o 
  -2  -4  12      246.31      235.73      9.71 o 
  -1  -4  12      812.51      816.59     17.19 o 
   0  -4  12     1649.06     1699.72     30.83 o 
   1  -4  12       67.04       69.84      6.14 o 
   2  -4  12      210.50      207.67     12.19 o 
   3  -4  12       30.56       36.34      7.38 o 
   4  -4  12       32.94       43.14      8.32 o 
  -5  -3  12       36.71       33.04      5.49 o 
  -4  -3  12      175.31      176.42      8.81 o 
  -3  -3  12      155.24      160.37      9.70 o 
  -2  -3  12      174.94      164.93      7.37 o 
  -1  -3  12      111.44      104.02      5.70 o 
   0  -3  12      185.64      190.53      8.06 o 
   1  -3  12      271.05      260.65     10.36 o 
   2  -3  12       48.73       51.91      7.35 o 
   3  -3  12       49.86       66.90      8.34 o 
   4  -3  12        5.19       -0.74      5.96 o 
  -5  -2  12      260.35      273.99     10.16 o 
  -4  -2  12       80.32       77.82     10.04 o 
  -3  -2  12      187.40      179.08      8.65 o 
  -2  -2  12      229.46      217.87      9.23 o 
  -1  -2  12      491.51      485.48     11.95 o 
   0  -2  12      745.05      741.46     16.10 o 
   1  -2  12      494.37      475.44     17.74 o 
   2  -2  12      223.97      211.61     12.09 o 
   3  -2  12      231.88      199.22     12.76 o 
   4  -2  12        8.52        7.27      5.97 o 
  -5  -1  12        5.87        2.63      3.55 o 
  -4  -1  12       61.30       58.62      5.64 o 
  -3  -1  12        4.31       -0.58      4.70 o 
  -2  -1  12      165.40      152.23      8.16 o 
  -1  -1  12      151.51      151.39      6.75 o 
   0  -1  12      108.13      106.82      6.00 o 
   1  -1  12      121.55      113.67      8.98 o 
   2  -1  12      295.10      291.04     25.05 o 
   3  -1  12       53.33       53.31      7.81 o 
   4  -1  12        0.84       -2.80      5.31 o 
  -5   0  12      159.59      165.17     11.77 o 
  -4   0  12       38.20       29.07      4.62 o 
  -3   0  12        6.87        2.87      3.53 o 
  -2   0  12      400.14      414.77     12.84 o 
  -1   0  12      128.31      109.84      6.85 o 
   0   0  12       34.02       28.50      4.09 o 
   1   0  12      789.12      783.20     24.29 o 
   2   0  12        0.08        1.79      5.85 o 
   3   0  12      335.90      325.83     15.45 o 
   4   0  12       56.00       54.06      8.05 o 
  -5   1  12        5.79       -4.48      7.13 o 
  -4   1  12       61.57       61.28      7.09 o 
  -3   1  12        4.49        1.21      4.49 o 
  -2   1  12      165.91      159.90     10.17 o 
  -1   1  12      151.94      139.81     10.34 o 
   0   1  12      108.46      119.30      6.22 o 
   1   1  12      120.42      121.55      9.29 o 
   2   1  12      295.95      283.30     13.56 o 
   3   1  12       53.65       55.55      7.80 o 
   4   1  12        0.78        7.48      5.94 o 
  -5   2  12      260.18      254.67     23.77 o 
  -4   2  12       79.01       70.44     17.66 o 
  -3   2  12      187.10      203.92     18.22 o 
  -2   2  12      226.35      212.80     16.15 o 
  -1   2  12      492.22      479.72     24.74 o 
   0   2  12      746.28      751.52     17.54 o 
   1   2  12      497.82      508.98     18.26 o 
   2   2  12      223.41      215.66     12.07 o 
   3   2  12      230.46      239.71     13.28 o 
   4   2  12        8.49        6.03      6.00 o 
  -4   3  12      174.91      165.13     12.70 o 
  -3   3  12      155.08      144.09     13.45 o 
  -2   3  12      174.88      184.15     14.61 o 
  -1   3  12      110.22      127.97     13.28 o 
   0   3  12      187.33      211.90      9.55 o 
   1   3  12      270.90      288.08     19.62 o 
   2   3  12       50.14       59.80      7.43 o 
   3   3  12       49.71       42.43      7.30 o 
   4   3  12        5.30        5.40      5.91 o 
  -4   4  12      267.30      245.15     15.26 o 
  -3   4  12       26.30       32.12      7.83 o 
  -2   4  12      245.20      237.75     16.79 o 
  -1   4  12      813.99      860.31     35.65 o 
   0   4  12     1644.64     1695.28     36.33 o 
   1   4  12       68.77       61.24      7.34 o 
   2   4  12      210.50      180.24     17.48 o 
   3   4  12       30.90       31.14      7.03 o 
   4   4  12       32.44       36.68     17.90 o 
  -4   5  12       98.58      106.61     10.90 o 
  -3   5  12       92.37      105.29     11.73 o 
  -2   5  12       31.76       26.96      8.20 o 
  -1   5  12      210.31      192.34     16.31 o 
   0   5  12       53.25       57.03      6.37 o 
   1   5  12        7.49        6.74      6.35 o 
   2   5  12       53.06       69.04      8.15 o 
   3   5  12        1.26        2.66      5.48 o 
   4   5  12       55.39       50.91      9.55 o 
  -4   6  12      147.22      151.87     12.97 o 
  -3   6  12       71.50       80.60     10.70 o 
  -2   6  12       92.35      124.09     13.30 o 
  -1   6  12       11.68        0.20      6.78 o 
   0   6  12      646.53      686.38     24.32 o 
   1   6  12       76.47       67.94      8.05 o 
   2   6  12       76.36       70.88      8.59 o 
   3   6  12       73.47       68.55      9.04 o 
   4   6  12       54.87       75.18     14.64 o 
  -4   7  12       21.26       19.03      7.21 o 
  -3   7  12       31.06       27.84      8.01 o 
  -2   7  12      136.11      141.26     14.49 o 
  -1   7  12       37.02       42.10      9.83 o 
   0   7  12       82.84       78.32      7.50 o 
   1   7  12      163.84      164.63     11.89 o 
   2   7  12      110.76      116.95     10.62 o 
   3   7  12       42.19       39.28      8.10 o 
   4   7  12       18.95       31.06      7.77 o 
  -4   8  12      128.48      123.54     12.84 o 
  -3   8  12      279.62      295.63     19.03 o 
  -2   8  12       26.95       22.45      8.83 o 
  -1   8  12       50.38       37.70     10.24 o 
   0   8  12      248.35      253.58     21.56 o 
   1   8  12       90.88       96.44      9.74 o 
   2   8  12      128.69      138.81     20.80 o 
   3   8  12       62.48       70.59      9.69 o 
   4   8  12       34.68       33.24      8.27 o 
  -4   9  12       25.79       31.85      8.80 o 
  -3   9  12       35.56       27.26      9.01 o 
  -2   9  12       10.91       16.44      8.35 o 
  -1   9  12       59.34       50.30     11.23 o 
   0   9  12       62.24       41.39     12.07 o 
   1   9  12      118.25      131.71     11.32 o 
   2   9  12       90.09       89.81     10.21 o 
   3   9  12       36.80       22.20     17.18 o 
  -4  10  12       23.41       44.73      9.72 o 
  -3  10  12      117.99      145.51     15.54 o 
  -2  10  12        4.07       -3.18      7.83 o 
  -1  10  12      311.35      335.76     23.45 o 
   0  10  12      113.83       90.07     15.01 o 
   1  10  12      244.00      269.74     15.61 o 
   2  10  12        3.69       -6.78      8.70 o 
   3  10  12       10.64       -1.86      6.91 o 
  -4  11  12       14.22        9.08      8.26 o 
  -3  11  12       63.55       83.87     12.97 o 
  -2  11  12       15.72        4.75      8.74 o 
  -1  11  12       90.43      106.92     15.51 o 
   0  11  12       26.62       32.76     12.01 o 
   1  11  12       41.19       50.05      8.69 o 
   2  11  12       42.35       34.60     10.96 o 
   3  11  12        0.28       -8.75      8.94 o 
  -3  12  12       93.62      128.15     16.13 o 
  -2  12  12       30.99       25.71     10.54 o 
  -1  12  12       87.71      113.22     16.04 o 
   0  12  12       80.36       58.92     14.49 o 
   1  12  12       88.94       94.06     15.58 o 
   2  12  12       39.11       29.13     10.03 o 
  -3  13  12       31.15       52.19     12.77 o 
  -2  13  12       17.80        6.15     10.74 o 
   0  13  12        3.42       -4.50     11.24 o 
   1  13  12       10.73       -9.65     10.06 o 
   2  13  12       26.99       16.37     11.46 o 
  -2  14  12        5.04        4.16     10.46 o 
   0  14  12       12.12        5.06     12.80 o 
   0  15  12       13.27       -5.92     13.12 o 
  -2 -14  13        4.45       17.34     14.83 o 
  -1 -14  13        5.48        2.20     13.62 o 
   0 -14  13       31.67       13.37     13.95 o 
   1 -14  13       15.13        6.56     13.15 o 
  -2 -13  13      100.50       83.31     18.70 o 
  -1 -13  13       48.44       72.66     17.33 o 
   0 -13  13       49.90       17.64     13.76 o 
   1 -13  13      112.78      112.16     19.44 o 
   2 -13  13       30.56       40.36     15.05 o 
  -3 -12  13       84.75       91.52      9.99 o 
  -2 -12  13        5.11        6.37      7.85 o 
  -1 -12  13        4.57      -11.35     11.35 o 
   0 -12  13       71.24       89.76     17.18 o 
   1 -12  13       98.75      111.05     18.46 o 
   2 -12  13       11.92        3.58     12.99 o 
  -3 -11  13       45.28       39.95     12.55 o 
  -2 -11  13        6.54       -0.02      5.78 o 
  -1 -11  13       13.98       22.47     12.50 o 
   0 -11  13       42.86       49.93     14.57 o 
   1 -11  13        8.15      -11.02     11.02 o 
   2 -11  13       84.79       86.93     17.24 o 
  -4 -10  13        0.63       -6.76      6.76 o 
  -3 -10  13       24.15       17.75      7.75 o 
  -2 -10  13        5.02        2.46      6.35 o 
  -1 -10  13       74.43       89.91     15.82 o 
   0 -10  13       75.39       89.01     15.92 o 
   1 -10  13       16.22       29.91     12.34 o 
   2 -10  13       42.40       40.02      9.09 o 
   3 -10  13       84.90       98.30     22.11 o 
  -4  -9  13       72.84       65.65      9.92 o 
  -3  -9  13       45.71       44.50      8.67 o 
  -2  -9  13       43.15       53.48      8.41 o 
  -1  -9  13      350.22      384.10     25.73 o 
   0  -9  13      211.48      236.02     22.38 o 
   1  -9  13       25.94       27.09     12.15 o 
   2  -9  13      104.27      130.18     22.29 o 
   3  -9  13       28.07       21.17      7.89 o 
  -4  -8  13        9.20        8.88      6.81 o 
  -3  -8  13       39.77       29.61     12.52 o 
  -2  -8  13       58.35       58.12      8.37 o 
  -1  -8  13      319.82      355.64     17.06 o 
   0  -8  13      103.63      129.86     16.10 o 
   1  -8  13       35.99       37.55     11.81 o 
   2  -8  13      108.55      124.73     11.81 o 
   3  -8  13       38.73       39.01      8.61 o 
  -4  -7  13        3.06       -3.67      5.99 o 
  -3  -7  13       52.21       55.60      6.75 o 
  -2  -7  13      231.42      233.01     11.27 o 
  -1  -7  13      802.89      820.23     31.50 o 
   0  -7  13       68.45       81.69     13.83 o 
   1  -7  13      231.73      244.09     11.37 o 
   2  -7  13       77.30       74.72      9.42 o 
   3  -7  13        2.96        9.33      6.86 o 
  -4  -6  13        6.06        2.44      4.34 o 
  -3  -6  13       49.56       46.20      6.11 o 
  -2  -6  13       95.74       79.22      9.65 o 
  -1  -6  13       66.77       80.60      6.70 o 
   0  -6  13       85.42       77.92      8.08 o 
   1  -6  13      619.78      637.21     21.30 o 
   2  -6  13      112.87      123.08     10.87 o 
   3  -6  13       42.71       44.30      8.55 o 
   4  -6  13       42.25       37.21     13.61 o 
  -5  -5  13       68.19       56.43      7.95 o 
  -4  -5  13        5.52       -3.88      5.68 o 
  -3  -5  13       13.36       12.88      4.66 o 
  -2  -5  13       24.00       25.97      4.86 o 
  -1  -5  13      210.77      216.06     14.22 o 
   0  -5  13      212.85      226.77     18.64 o 
   1  -5  13       47.65       47.61      5.71 o 
   2  -5  13      103.56      108.75     11.99 o 
   3  -5  13       46.35       50.19      8.47 o 
   4  -5  13       61.76       72.23     10.24 o 
  -5  -4  13       23.39        8.57      5.86 o 
  -4  -4  13       32.98       36.70      5.42 o 
  -3  -4  13       78.51       81.42      6.89 o 
  -2  -4  13      186.41      172.58      8.84 o 
  -1  -4  13       39.18       33.88      3.99 o 
   0  -4  13      118.31      118.13      8.78 o 
   1  -4  13      400.62      412.29     13.62 o 
   2  -4  13       81.55       76.51      8.69 o 
   3  -4  13       18.61       15.60      6.67 o 
   4  -4  13      135.70      149.74     23.42 o 
  -5  -3  13      103.56       97.18     17.21 o 
  -4  -3  13       18.50       12.91      4.44 o 
  -3  -3  13       11.94       11.20      4.34 o 
  -2  -3  13      198.15      220.26      9.57 o 
  -1  -3  13       17.89       12.54      3.38 o 
   0  -3  13      473.30      509.53     14.79 o 
   1  -3  13      315.15      291.67     17.13 o 
   2  -3  13       41.84       47.50      7.42 o 
   3  -3  13      229.15      215.46     13.67 o 
   4  -3  13      191.16      179.72     20.40 o 
  -5  -2  13       71.44       61.27      5.86 o 
  -4  -2  13      170.48      158.88      8.74 o 
  -3  -2  13       17.27       20.33      6.13 o 
  -2  -2  13      129.60      128.55      6.83 o 
  -1  -2  13      424.23      396.94     15.59 o 
   0  -2  13      270.68      269.36      9.23 o 
   1  -2  13       89.83       95.66      9.46 o 
   2  -2  13       98.73      104.17      9.51 o 
   3  -2  13      212.42      196.94     13.31 o 
   4  -2  13       25.45       26.10      7.63 o 
  -5  -1  13       16.40       16.60      4.45 o 
  -4  -1  13       70.72       68.91      6.25 o 
  -3  -1  13       25.12       18.19      4.58 o 
  -2  -1  13      210.99      208.59      9.34 o 
  -1  -1  13      494.00      483.35     12.34 o 
   0  -1  13      887.99      882.61     18.61 o 
   1  -1  13        1.54        3.29      4.99 o 
   2  -1  13       26.50       20.18      5.90 o 
   3  -1  13      217.63      240.23     13.96 o 
   4  -1  13      190.93      186.77     13.75 o 
  -5   0  13       13.91        9.12      3.99 o 
  -4   0  13      220.51      219.37     18.01 o 
  -3   0  13       16.42       25.17      4.77 o 
  -2   0  13      113.87       99.58      9.94 o 
  -1   0  13      239.54      229.68     10.25 o 
   0   0  13      152.75      164.16      7.70 o 
   1   0  13       64.22       67.62      7.51 o 
   2   0  13        0.71        5.23      4.87 o 
   3   0  13      758.16      751.65     26.00 o 
   4   0  13        0.73        4.03      9.52 o 
  -5   1  13       16.17       13.32      4.03 o 
  -4   1  13       71.04       63.03      7.60 o 
  -3   1  13       24.80       17.75      5.78 o 
  -2   1  13      209.30      191.63     16.00 o 
  -1   1  13      495.09      495.10     14.79 o 
   0   1  13      887.51      856.34     18.54 o 
   1   1  13        1.51       -0.57      4.46 o 
   2   1  13       26.16       25.40      6.10 o 
   3   1  13      219.02      246.30     26.04 o 
   4   1  13      191.43      183.49     13.70 o 
  -4   2  13      172.35      174.46     12.87 o 
  -3   2  13       17.27        2.91      6.16 o 
  -2   2  13      129.39      118.96     13.36 o 
  -1   2  13      423.84      415.36     17.12 o 
   0   2  13      270.38      252.55     11.44 o 
   1   2  13       90.23      103.07      9.10 o 
   2   2  13       98.34       96.35      9.13 o 
   3   2  13      212.82      218.86     13.30 o 
   4   2  13       25.31       35.08      7.65 o 
  -4   3  13       18.83       19.77      7.14 o 
  -3   3  13       11.67        5.41      6.54 o 
  -2   3  13      197.93      172.32     15.51 o 
  -1   3  13       17.47       25.14      8.56 o 
   0   3  13      475.39      485.38     15.18 o 
   1   3  13      314.68      309.98     14.51 o 
   2   3  13       42.11       44.08      7.18 o 
   3   3  13      228.27      209.86     20.24 o 
   4   3  13      190.94      207.89     13.76 o 
  -4   4  13       33.04       30.09      7.41 o 
  -3   4  13       78.26       88.45     11.22 o 
  -2   4  13      187.12      199.78     16.34 o 
  -1   4  13       38.18       34.02      9.19 o 
   0   4  13      118.74      116.09      7.97 o 
   1   4  13      401.48      427.26     17.53 o 
   2   4  13       81.79       98.98      9.57 o 
   3   4  13       18.50       20.11      6.69 o 
   4   4  13      135.36      145.83     18.90 o 
  -5   5  13       68.29       75.02      7.78 o 
  -4   5  13        5.52       15.08      6.48 o 
  -3   5  13       13.43       13.84      7.11 o 
  -2   5  13       23.43       25.06      8.50 o 
  -1   5  13      210.50      246.81     18.61 o 
   0   5  13      214.50      225.93     10.71 o 
   1   5  13       48.01       43.32      7.27 o 
   2   5  13      103.78       92.70      9.56 o 
   3   5  13       46.89       45.58      7.99 o 
   4   5  13       61.81       71.86      9.91 o 
  -4   6  13        6.26        1.80      6.19 o 
  -3   6  13       49.92       57.04     10.21 o 
  -2   6  13       94.59       91.97     12.29 o 
  -1   6  13       65.71       84.91     12.54 o 
   0   6  13       85.59       76.19     12.89 o 
   1   6  13      619.66      631.91     22.83 o 
   2   6  13      112.05      116.06     18.06 o 
   3   6  13       42.98       36.96     10.42 o 
   4   6  13       42.22       30.55      8.42 o 
  -4   7  13        2.95       -6.04      6.04 o 
  -3   7  13       52.61       57.40     10.59 o 
  -2   7  13      230.22      222.96     17.88 o 
  -1   7  13      804.50      882.85     38.38 o 
   0   7  13       68.88       62.26     12.60 o 
   1   7  13      232.37      238.28     13.98 o 
   2   7  13       77.77       92.41     15.55 o 
   3   7  13        2.97        1.18      6.23 o 
  -4   8  13        9.09       11.31      7.43 o 
  -3   8  13       39.45       38.04      9.77 o 
  -2   8  13       58.63       43.33     10.27 o 
  -1   8  13      319.67      340.27     22.71 o 
   0   8  13      103.77      106.88     15.57 o 
   1   8  13       35.90       33.24      8.16 o 
   2   8  13      107.95      120.40     11.44 o 
   3   8  13       39.37       45.61      8.77 o 
  -4   9  13       72.97       62.92     11.00 o 
  -3   9  13       46.22       46.57     10.82 o 
  -2   9  13       42.72       45.16     10.83 o 
  -1   9  13      351.76      387.76     24.99 o 
   0   9  13      210.00      236.39     21.42 o 
   1   9  13       25.74       22.05      7.09 o 
   2   9  13      103.60       98.65     11.05 o 
   3   9  13       28.36       19.10      8.12 o 
  -4  10  13        0.67       -7.34      7.34 o 
  -3  10  13       23.63       39.58     10.16 o 
  -2  10  13        5.06       -3.71      7.70 o 
  -1  10  13       74.89       75.24     13.66 o 
   0  10  13       75.73       32.34     12.31 o 
   1  10  13       16.37       10.21      6.94 o 
   2  10  13       42.81       38.66      8.63 o 
   3  10  13       84.92       91.31     11.33 o 
  -3  11  13       45.46       62.26     12.15 o 
  -2  11  13        6.48       11.08     10.04 o 
  -1  11  13       14.15       17.60     10.47 o 
   0  11  13       43.35       46.93     13.50 o 
   1  11  13        7.99        6.50     10.63 o 
   2  11  13       84.42       93.00     11.49 o 
  -3  12  13       84.53      119.36     16.00 o 
  -2  12  13        5.22       -3.01      9.65 o 
  -1  12  13        4.69        1.41      9.44 o 
   0  12  13       71.62       61.75     15.16 o 
   1  12  13       98.95      104.00     16.69 o 
   2  12  13       12.29       18.68      8.60 o 
  -2  13  13      100.70      127.95     18.22 o 
   0  13  13       50.86       41.92     14.51 o 
   1  13  13      112.31      121.46     18.66 o 
   2  13  13       30.81       19.10     11.83 o 
  -2  14  13        4.46       -9.55      9.55 o 
   0  14  13       31.65        9.26     13.23 o 
   1  14  13       15.19       -9.07     11.56 o 
  -1 -14  14       31.76        8.85     14.53 o 
   0 -14  14       12.86      -13.05     13.05 o 
  -2 -13  14        2.55       13.66     14.40 o 
  -1 -13  14       39.83       39.34     16.14 o 
   0 -13  14       13.18       13.82     14.00 o 
   1 -13  14       29.49       11.39     13.76 o 
  -3 -12  14        9.13       16.92      7.26 o 
  -2 -12  14      261.60      340.19     28.23 o 
  -1 -12  14       13.40       29.77     14.33 o 
   0 -12  14       68.23       63.23     16.32 o 
   1 -12  14        1.27        1.07     12.33 o 
  -3 -11  14        4.96       10.14      7.59 o 
  -2 -11  14        6.53        5.88      6.33 o 
  -1 -11  14       44.93       60.75     15.25 o 
   0 -11  14       11.49        5.30     12.49 o 
   1 -11  14        0.49      -10.98     10.98 o 
  -3 -10  14        7.17        2.49      6.87 o 
  -2 -10  14      149.21      156.68     12.94 o 
  -1 -10  14       90.38       95.68     16.54 o 
   0 -10  14      127.14      119.37     17.80 o 
   1 -10  14        3.70      -10.37     10.37 o 
  -4  -9  14       47.04       47.65      9.46 o 
  -3  -9  14       35.52       27.79      9.46 o 
  -2  -9  14        2.00       -5.88      5.88 o 
  -1  -9  14      107.66      114.71     16.80 o 
   0  -9  14       94.28      124.50     17.29 o 
   1  -9  14        7.87        5.32     10.92 o 
   2  -9  14      119.03      131.66     17.83 o 
   3  -9  14        6.38       14.57      8.14 o 
  -4  -8  14       23.25       20.04      7.75 o 
  -3  -8  14       83.54       94.40     12.80 o 
  -2  -8  14       82.00       83.80      7.75 o 
   0  -8  14       14.28        1.09     10.18 o 
   1  -8  14       15.93        4.19     10.40 o 
   2  -8  14      203.67      213.74     14.67 o 
   3  -8  14       53.48       64.01     10.27 o 
  -4  -7  14       76.21       63.53      9.17 o 
  -3  -7  14        4.29        7.85      4.96 o 
  -2  -7  14       43.81       47.49      6.38 o 
  -1  -7  14       20.43       30.81      7.02 o 
   0  -7  14       42.88       34.34     11.73 o 
   1  -7  14       56.67       59.62      8.55 o 
   2  -7  14       13.31        1.19      6.21 o 
   3  -7  14       56.60       58.28      9.49 o 
  -4  -6  14       14.31       11.92      5.19 o 
  -3  -6  14      266.48      281.07     12.01 o 
  -2  -6  14       45.88       35.47      6.54 o 
  -1  -6  14       80.60       78.07      7.02 o 
   0  -6  14      126.46      148.57     16.35 o 
   1  -6  14      117.57      132.40      8.88 o 
   2  -6  14       70.42       61.18     10.02 o 
   3  -6  14      125.13      142.81     12.97 o 
  -4  -5  14       12.07       13.32      4.86 o 
  -3  -5  14       29.74       27.08      5.57 o 
  -2  -5  14      233.67      237.43     10.65 o 
  -1  -5  14        8.30        4.57      4.05 o 
   0  -5  14       28.78       33.20     14.02 o 
   1  -5  14      126.39      143.58     10.93 o 
   2  -5  14      110.97      103.15     15.30 o 
   3  -5  14      138.11      156.18     13.13 o 
   4  -5  14       13.34        4.21      7.36 o 
  -4  -4  14       13.90       10.85      4.72 o 
  -3  -4  14      290.32      287.09     11.75 o 
  -2  -4  14       75.21       88.29      7.06 o 
  -1  -4  14      171.30      192.68      9.46 o 
   0  -4  14       60.25       62.35      9.75 o 
   1  -4  14       41.38       45.08      7.20 o 
   2  -4  14       20.32       20.08      6.32 o 
   3  -4  14       19.36       31.43      7.57 o 
   4  -4  14        0.40        5.99      7.22 o 
  -5  -3  14        8.04       13.10      5.99 o 
  -4  -3  14       25.15       20.48      5.12 o 
  -3  -3  14        3.11        3.75      4.22 o 
  -2  -3  14      298.45      281.76     11.25 o 
  -1  -3  14      167.49      177.07      7.64 o 
   0  -3  14       94.34       86.87     11.20 o 
   1  -3  14       82.66       89.61      8.84 o 
   2  -3  14      127.34      130.41     10.98 o 
   3  -3  14      243.09      258.49     14.96 o 
   4  -3  14       26.42       35.39      8.54 o 
  -5  -2  14        6.68        7.07      5.59 o 
  -4  -2  14       71.86       66.35      6.60 o 
  -3  -2  14      140.37      122.67      8.26 o 
  -2  -2  14      243.67      241.42      9.05 o 
  -1  -2  14      201.66      187.98      7.92 o 
   0  -2  14       95.88       92.18     12.03 o 
   1  -2  14       30.39       19.05      5.70 o 
   2  -2  14      106.63       99.37      9.85 o 
   3  -2  14       20.84       17.32      6.78 o 
   4  -2  14       40.05       47.57     15.68 o 
  -5  -1  14        0.66        1.94      5.19 o 
  -4  -1  14       48.93       48.68      5.87 o 
  -3  -1  14       13.55        8.48      4.37 o 
  -2  -1  14      111.27      117.90      6.82 o 
  -1  -1  14      174.99      182.46      9.34 o 
   0  -1  14       34.71       33.48      8.91 o 
   1  -1  14       49.33       51.26      7.05 o 
   2  -1  14      145.70      156.28     19.11 o 
   3  -1  14       31.92       25.72      7.18 o 
   4  -1  14      110.60      143.12     19.66 o 
  -5   0  14        8.82       12.25      5.43 o 
  -4   0  14      268.17      290.01     11.54 o 
  -3   0  14        9.34       -3.81      3.81 o 
  -2   0  14      253.12      235.26     10.22 o 
  -1   0  14       39.67       30.69      7.49 o 
   0   0  14        3.90        5.67      5.43 o 
   1   0  14        7.03        5.50      4.96 o 
   2   0  14       66.27       65.57      8.35 o 
   3   0  14       73.68       88.99     10.07 o 
   4   0  14      274.67      265.73     15.70 o 
  -5   1  14        0.64        3.48      4.88 o 
  -4   1  14       49.55       38.52      5.85 o 
  -3   1  14       13.29        9.28      4.46 o 
  -2   1  14      111.76      101.18      9.05 o 
  -1   1  14      173.69      180.05     10.92 o 
   0   1  14       34.50       34.29      6.89 o 
   1   1  14       49.28       52.92      9.77 o 
   2   1  14      144.13      145.34     12.31 o 
   3   1  14       32.59       32.82      7.29 o 
   4   1  14      110.20      130.35     12.28 o 
  -5   2  14        6.62        9.57      5.57 o 
  -4   2  14       72.04       69.85     10.00 o 
  -3   2  14      140.70      127.97     13.52 o 
  -2   2  14      241.73      250.33     18.20 o 
  -1   2  14      201.82      217.94     11.11 o 
   0   2  14       95.02      127.37     10.27 o 
   1   2  14       30.21       34.59      6.37 o 
   2   2  14      105.83      109.87     13.24 o 
   3   2  14       21.02       18.89      6.64 o 
   4   2  14       39.87       46.43      8.85 o 
  -5   3  14        7.98        9.55      5.91 o 
  -4   3  14       25.24       23.20      7.52 o 
  -3   3  14        3.19       -0.29      6.84 o 
  -2   3  14      299.14      287.02     19.31 o 
  -1   3  14      167.15      163.12     11.75 o 
   0   3  14       93.66       91.73     13.30 o 
   1   3  14       82.84       96.83     11.69 o 
   2   3  14      125.78      131.85     13.59 o 
   3   3  14      242.79      277.53     15.39 o 
   4   3  14       26.63       17.88      7.58 o 
  -4   4  14       13.86       14.41      6.93 o 
  -3   4  14      291.90      320.53     19.79 o 
  -2   4  14       75.60       90.10     12.64 o 
  -1   4  14      171.18      177.01     12.53 o 
   0   4  14       59.96       36.39     11.26 o 
   1   4  14       42.21       44.46      7.35 o 
   2   4  14       20.64       25.24      7.42 o 
   3   4  14       19.32       14.21     11.14 o 
   4   4  14        0.40       -4.71      6.26 o 
  -4   5  14       12.00       13.20      6.95 o 
  -3   5  14       29.93       21.34      8.53 o 
  -2   5  14      233.95      222.09     17.88 o 
  -1   5  14        8.62        8.91      8.09 o 
   0   5  14       28.21       30.32     10.49 o 
   1   5  14      126.13      142.31     11.42 o 
   2   5  14      111.68      104.01     23.96 o 
   3   5  14      138.14      152.77     12.85 o 
   4   5  14       13.31       19.69      7.72 o 
  -4   6  14       14.32        1.25      6.66 o 
  -3   6  14      266.91      280.70     19.39 o 
  -2   6  14       46.30       37.19      9.97 o 
  -1   6  14       80.67      117.25     14.80 o 
   0   6  14      125.55      127.99     15.90 o 
   1   6  14      118.01      126.74     25.08 o 
   2   6  14       69.91       90.22     10.13 o 
   3   6  14      125.96      127.52     12.06 o 
  -4   7  14       76.76       76.82     11.35 o 
  -3   7  14        4.03        0.94      7.65 o 
  -2   7  14       43.95       45.47     10.98 o 
  -1   7  14       20.45       10.67      9.04 o 
   0   7  14       43.25       46.77     12.08 o 
   1   7  14       55.84       64.51     10.37 o 
   2   7  14       13.39       -3.69      5.83 o 
   3   7  14       56.41       44.00      9.02 o 
  -4   8  14       23.41       13.09      7.95 o 
  -3   8  14       83.40      104.92     13.85 o 
  -2   8  14       83.06       91.38     13.24 o 
  -1   8  14       55.75       47.02     12.11 o 
   0   8  14       13.83       13.56     10.78 o 
   1   8  14       15.88        8.03     13.70 o 
   2   8  14      203.91      198.09     24.68 o 
   3   8  14       53.18       70.92     10.54 o 
  -4   9  14       47.52       50.40     10.70 o 
  -3   9  14       34.95       38.55     10.45 o 
  -2   9  14        2.02        0.71      8.10 o 
  -1   9  14      107.89      108.81     15.37 o 
   0   9  14       94.49       84.89     15.11 o 
   1   9  14        7.87        6.94      6.76 o 
   2   9  14      118.58      136.08     31.14 o 
   3   9  14        6.36        3.29      7.69 o 
  -3  10  14        7.13       13.27      9.21 o 
  -2  10  14      149.74      144.44     17.56 o 
  -1  10  14       90.86       86.08     14.17 o 
   0  10  14      126.57      120.89     17.04 o 
   1  10  14        3.77       -1.67      9.87 o 
   2  10  14       19.36       13.69      7.74 o 
  -3  11  14        4.95       12.23      9.73 o 
  -2  11  14        6.37        0.05      9.62 o 
  -1  11  14       44.51       36.54     12.43 o 
   0  11  14       11.38      -10.13     10.13 o 
   1  11  14        0.47       -9.80      9.80 o 
   2  11  14      119.80      137.41     27.48 o 
  -3  12  14        9.13       12.45     10.02 o 
  -2  12  14      261.38      322.35     25.07 o 
   0  12  14       68.86       60.12     15.46 o 
   1  12  14        1.25       -8.82     11.19 o 
   2  12  14       20.94       37.18      9.52 o 
  -2  13  14        2.63        6.88     10.44 o 
   0  13  14       13.24      -11.39     11.39 o 
   1  13  14       29.36        2.34     12.05 o 
   0  14  14       12.86       -2.64     13.14 o 
  -1 -13  15       65.07       75.63     18.66 o 
   0 -13  15       27.78       22.42     15.30 o 
  -2 -12  15       18.14       24.92     14.59 o 
  -1 -12  15        3.20        7.33     13.46 o 
   0 -12  15       33.95       46.30     16.01 o 
   1 -12  15       14.20       -1.64     12.86 o 
  -3 -11  15       30.65       23.39     14.03 o 
  -2 -11  15        7.17       -2.14     12.21 o 
  -1 -11  15       46.98       29.67     13.99 o 
   0 -11  15       23.32       40.51     14.85 o 
   1 -11  15       60.09       92.33     18.04 o 
  -3 -10  15        2.23       -8.64      9.36 o 
  -2 -10  15       82.80       68.89     14.70 o 
  -1 -10  15       15.25        6.40     12.08 o 
   0 -10  15       40.07       42.49     14.43 o 
   1 -10  15       21.99        2.27     12.79 o 
  -3  -9  15      114.73      115.53     11.94 o 
  -2  -9  15       51.53       42.69      8.70 o 
  -1  -9  15       28.84       53.48     13.54 o 
   0  -9  15       32.32       38.16     13.66 o 
   1  -9  15      159.32      182.45     21.17 o 
  -4  -8  15       52.89       43.10      8.99 o 
  -3  -8  15       10.27        7.97      5.33 o 
  -2  -8  15      108.10      112.25      8.81 o 
  -1  -8  15       21.16       10.23     10.76 o 
   0  -8  15       16.21       12.67     11.25 o 
   1  -8  15      233.27      259.15     23.18 o 
   2  -8  15       47.56       51.92     14.25 o 
   3  -8  15        1.68        6.07      7.39 o 
  -4  -7  15       51.65       50.58      9.25 o 
  -3  -7  15       12.05        5.03      5.11 o 
  -2  -7  15      115.66      115.35      8.71 o 
  -1  -7  15       97.39      103.45     13.73 o 
   0  -7  15      103.08       85.76     15.37 o 
   1  -7  15       18.50       14.06      8.68 o 
   2  -7  15      281.34      353.03     18.21 o 
   3  -7  15       22.57       21.94      8.07 o 
  -4  -6  15       29.92       35.94      6.23 o 
  -3  -6  15       47.27       38.92      6.18 o 
  -2  -6  15      110.01      108.95      9.31 o 
  -1  -6  15       12.45        7.70      8.11 o 
   0  -6  15       52.34       75.86     13.62 o 
   1  -6  15      173.65      187.92     17.71 o 
   2  -6  15       50.78       68.13     12.91 o 
   3  -6  15       33.91       26.78      8.54 o 
  -4  -5  15      151.77      177.91     19.75 o 
  -3  -5  15       33.37       22.77      5.59 o 
  -2  -5  15      114.93      122.80      9.92 o 
  -1  -5  15      178.85      173.32     13.26 o 
   0  -5  15      185.78      187.36     12.17 o 
   1  -5  15       10.18       13.85      8.35 o 
   2  -5  15      283.28      304.89     34.46 o 
   3  -5  15       42.89       37.51      8.59 o 
  -4  -4  15       28.40       25.37      6.71 o 
  -3  -4  15       18.16        8.38      4.84 o 
  -2  -4  15      109.00      103.99      7.91 o 
  -1  -4  15       59.96       63.79      6.51 o 
   0  -4  15       38.98       34.62      8.74 o 
   1  -4  15       36.87       34.23      6.94 o 
   2  -4  15       64.14       52.49      8.49 o 
   3  -4  15      140.79      139.12     12.73 o 
  -4  -3  15      108.75      104.71      8.14 o 
  -3  -3  15       39.13       44.69      6.05 o 
  -2  -3  15       80.58       82.41      7.24 o 
  -1  -3  15      133.60      137.05      7.20 o 
   0  -3  15        4.77       -4.04      6.50 o 
   1  -3  15      102.22      105.33      9.80 o 
   2  -3  15      124.93      132.94     11.63 o 
   3  -3  15       97.63       89.91     10.57 o 
  -4  -2  15       43.48       35.75      7.26 o 
  -3  -2  15      195.31      194.43     10.45 o 
  -2  -2  15       43.69       37.58      4.91 o 
  -1  -2  15      155.93      154.04      7.37 o 
   0  -2  15      205.68      203.83     16.60 o 
   1  -2  15       47.81       41.37      7.21 o 
   2  -2  15       79.98       73.79      8.97 o 
   3  -2  15       27.50       32.44      7.56 o 
  -4  -1  15        7.78        2.36      4.36 o 
  -3  -1  15      323.95      315.68     12.49 o 
  -2  -1  15       18.19       14.37      4.35 o 
  -1  -1  15      234.44      253.33     11.00 o 
   0  -1  15       39.54       39.58      9.89 o 
   1  -1  15      771.41      802.61     26.30 o 
   2  -1  15       49.18       49.74      8.05 o 
   3  -1  15        4.97       10.57      6.60 o 
   4  -1  15       75.76       95.51     14.34 o 
  -4   0  15        2.82       -0.50      4.35 o 
  -3   0  15      227.18      247.61     13.76 o 
  -2   0  15      124.92      138.39      8.78 o 
  -1   0  15       39.10       28.44      5.52 o 
   0   0  15      312.51      354.28     23.04 o 
   1   0  15      311.56      328.04     16.02 o 
   2   0  15       22.45       25.90      6.81 o 
   3   0  15        0.01        6.31      6.03 o 
   4   0  15       48.85       49.31     11.67 o 
  -4   1  15        7.62        0.95      4.15 o 
  -3   1  15      324.68      309.64     31.73 o 
  -2   1  15       18.12       14.32      8.14 o 
  -1   1  15      235.69      258.38     24.74 o 
   0   1  15       39.14       39.22     10.14 o 
   1   1  15      772.87      758.58     25.78 o 
   2   1  15       49.68       58.40      8.41 o 
   3   1  15        4.67       -2.72     11.26 o 
   4   1  15       75.14       88.86     14.27 o 
  -4   2  15       43.64       36.16      8.55 o 
  -3   2  15      194.20      200.20     16.93 o 
  -2   2  15       43.97       30.66      9.69 o 
  -1   2  15      155.24      145.76      9.13 o 
   0   2  15      206.43      207.97     18.80 o 
   1   2  15       47.17       36.56      7.16 o 
   2   2  15       80.52       88.75     29.48 o 
   3   2  15       28.01       20.51      6.99 o 
  -4   3  15      108.60      110.23     12.32 o 
  -3   3  15       39.29       32.47      9.68 o 
  -2   3  15       81.55       86.45     12.39 o 
  -1   3  15      135.23      130.50     11.02 o 
   0   3  15        4.71       -6.39      7.54 o 
   1   3  15      101.99      105.29      9.98 o 
   2   3  15      126.01      130.49     15.57 o 
   3   3  15       97.11      109.48     11.31 o 
  -4   4  15       28.59       24.30      8.20 o 
  -3   4  15       18.13        3.20      7.61 o 
  -2   4  15      108.85      104.12     13.95 o 
  -1   4  15       59.14       62.07      8.89 o 
   0   4  15       39.45       38.05     10.96 o 
   1   4  15       36.94       37.07      7.30 o 
   2   4  15       63.96       60.60      8.74 o 
   3   4  15      140.38      150.26     13.04 o 
  -4   5  15      151.58      152.34     14.74 o 
  -3   5  15       33.43       36.46      9.85 o 
  -2   5  15      115.42      114.48     14.47 o 
  -1   5  15      178.16      164.99     12.77 o 
   0   5  15      184.45      216.77     19.54 o 
   1   5  15       10.34        3.91      7.39 o 
   2   5  15      283.39      315.28     16.45 o 
   3   5  15       42.70       40.33      8.75 o 
  -4   6  15       29.80       18.54      8.52 o 
  -3   6  15       47.11       31.42      9.60 o 
  -2   6  15      110.81      114.18     14.65 o 
  -1   6  15       12.57        1.94      6.74 o 
   0   6  15       52.93       48.99     12.14 o 
   1   6  15      173.74      199.14     13.92 o 
   2   6  15       51.12       46.10      8.55 o 
   3   6  15       33.86       41.85     19.36 o 
  -4   7  15       51.81       52.70     10.75 o 
  -3   7  15       11.86       -5.93      7.64 o 
  -2   7  15      115.33      136.11     15.93 o 
  -1   7  15       98.71       77.88     13.52 o 
   0   7  15      102.93      118.82     16.21 o 
   1   7  15       18.81       15.92      8.79 o 
   2   7  15      282.19      340.24     18.08 o 
   3   7  15       22.50       15.14      7.63 o 
  -4   8  15       52.98       66.98     11.55 o 
  -3   8  15       10.07        0.15      8.38 o 
  -2   8  15      108.00      122.05     15.56 o 
  -1   8  15       20.99       28.92     11.19 o 
   0   8  15       15.70       22.00     11.64 o 
   1   8  15      232.88      235.89     15.63 o 
   2   8  15       47.11       42.29      9.00 o 
   3   8  15        1.69        2.57      7.44 o 
  -3   9  15      114.97       93.27     14.32 o 
  -2   9  15       50.93       66.29     13.36 o 
  -1   9  15       29.50       48.16     12.20 o 
   0   9  15       32.29       20.94     11.72 o 
   1   9  15      159.95      159.16     19.35 o 
   2   9  15       99.97       91.59     11.25 o 
  -3  10  15        2.19       -2.37      8.44 o 
  -2  10  15       82.86       81.81     14.22 o 
   0  10  15       40.27       20.42     12.70 o 
   1  10  15       21.91        9.16     11.37 o 
   2  10  15       16.15       16.17      8.09 o 
  -3  11  15       30.66       32.85     11.66 o 
  -2  11  15        7.22        2.32     10.28 o 
   0  11  15       23.48       10.45     12.49 o 
   1  11  15       60.66       71.44     15.90 o 
   2  11  15       36.31       37.42      9.49 o 
  -2  12  15       18.07       16.79     10.77 o 
   0  12  15       34.08       -2.09     12.12 o 
   1  12  15       14.06       16.59     12.95 o 
  -1  13  15       65.18       11.46     15.62 o 
   0  13  15       27.63      -11.99     11.99 o 
  -2 -12  16       27.76       53.52     16.93 o 
  -1 -12  16       21.63       35.45     15.87 o 
   0 -12  16      109.85      128.57     20.95 o 
   1 -12  16       23.41       21.78     14.97 o 
  -2 -11  16       23.63       29.28     14.20 o 
  -1 -11  16       22.30       11.84     13.68 o 
   0 -11  16        4.98       -2.74     12.80 o 
   1 -11  16       24.27       24.32     14.46 o 
  -3 -10  16        4.62        5.23     13.61 o 
  -1 -10  16       58.83       43.12     15.22 o 
   0 -10  16      136.56      137.98     19.91 o 
  -3  -9  16       12.71       10.84      8.05 o 
  -2  -9  16      178.08      158.51     19.42 o 
  -1  -9  16       91.31       78.65     16.48 o 
   0  -9  16       27.17       34.04     14.28 o 
  -3  -8  16       11.56        8.17      5.62 o 
  -2  -8  16        9.64        3.44     11.26 o 
  -1  -8  16       99.28      108.86     16.75 o 
   0  -8  16       39.34       51.38     14.24 o 
  -4  -7  16        3.71        1.60      6.63 o 
  -3  -7  16       38.01       40.15      6.67 o 
  -2  -7  16      165.80      156.15     10.18 o 
   0  -7  16      132.19      147.84     17.97 o 
   2  -7  16        9.52       -5.42      6.44 o 
   3  -7  16       47.47       58.84     10.13 o 
  -4  -6  16       33.91       46.68     12.74 o 
  -3  -6  16        8.60        5.23      5.16 o 
  -2  -6  16       13.89        8.31      4.97 o 
   0  -6  16       77.54       68.92     14.11 o 
   1  -6  16      172.81      195.14     19.24 o 
   2  -6  16        6.65        6.43      6.76 o 
   3  -6  16       20.02       15.75      8.29 o 
  -4  -5  16       13.87       10.49      6.08 o 
  -3  -5  16      126.47      136.19      9.43 o 
  -2  -5  16       57.12       61.33     10.47 o 
  -1  -5  16       31.20       34.97      7.40 o 
   0  -5  16      118.83      143.12     19.90 o 
   1  -5  16       71.57       62.35     11.88 o 
   2  -5  16        1.96        8.85      7.99 o 
   3  -5  16       29.22       46.58      9.38 o 
  -4  -4  16       54.63       50.83      6.92 o 
  -3  -4  16        5.34        6.40      4.94 o 
  -2  -4  16       44.17       34.78      5.99 o 
  -1  -4  16      186.36      192.14     16.25 o 
   0  -4  16      228.39      253.97     20.38 o 
   1  -4  16      366.67      387.72     24.95 o 
   2  -4  16       60.91       59.59      9.11 o 
   3  -4  16       25.99       40.64      8.75 o 
  -4  -3  16       57.27       53.17      7.30 o 
  -3  -3  16      135.12      148.54     14.04 o 
  -2  -3  16       54.49       62.48      6.83 o 
  -1  -3  16      265.65      282.40     11.92 o 
   0  -3  16      311.69      313.96     21.55 o 
   1  -3  16       69.49       69.16     12.61 o 
   2  -3  16      165.03      190.68     32.16 o 
   3  -3  16       32.29       45.68     19.92 o 
  -4  -2  16       73.87       72.66      7.28 o 
  -3  -2  16       72.94       63.29      7.11 o 
  -2  -2  16       98.04      106.02      8.04 o 
  -1  -2  16      230.46      232.41     11.07 o 
   0  -2  16       96.58      100.52     13.11 o 
   1  -2  16       96.02      107.75     10.13 o 
   2  -2  16       63.93       64.32     10.72 o 
   3  -2  16        9.58       25.85      7.83 o 
  -4  -1  16       19.40       19.49      5.46 o 
  -3  -1  16       33.99       27.21      5.74 o 
  -2  -1  16       16.94       13.88      4.40 o 
  -1  -1  16      431.84      482.39     15.53 o 
   0  -1  16       41.05       61.10     11.39 o 
   1  -1  16        7.44       -0.87      5.19 o 
   2  -1  16      284.08      274.53     20.19 o 
   3  -1  16       25.68       29.07     15.13 o 
  -4   0  16       57.82       42.01      6.28 o 
  -3   0  16      159.84      170.73     13.25 o 
  -2   0  16       18.47       19.61      5.59 o 
  -1   0  16        6.11        2.20      8.83 o 
   0   0  16       29.11       44.94     10.87 o 
   1   0  16       34.82       34.85     15.07 o 
   2   0  16       31.73       39.91      8.01 o 
   3   0  16        3.47        8.02     10.19 o 
  -4   1  16       19.09       24.67      6.32 o 
  -3   1  16       34.21       32.18      6.71 o 
  -2   1  16       16.98       14.30      5.31 o 
  -1   1  16      432.21      446.17     20.94 o 
   0   1  16       40.75       34.85     10.42 o 
   1   1  16        7.43        7.44      5.63 o 
   2   1  16      285.34      283.98     21.94 o 
   3   1  16       25.52       13.61      7.04 o 
  -4   2  16       73.70       52.79      7.71 o 
  -3   2  16       73.59       74.53      8.41 o 
  -2   2  16       98.21      105.16      9.82 o 
  -1   2  16      230.99      248.45     11.84 o 
   0   2  16       97.53      107.08     14.61 o 
   1   2  16       95.22       98.61      9.95 o 
   2   2  16       64.33       62.63     17.47 o 
   3   2  16        9.47       10.83      7.13 o 
  -4   3  16       57.07       52.61     10.06 o 
  -3   3  16      133.56      129.46     15.06 o 
  -2   3  16       54.27       49.07     11.07 o 
  -1   3  16      266.92      281.24     15.42 o 
   0   3  16      310.26      337.08     23.89 o 
   1   3  16       69.67       68.42     16.46 o 
   2   3  16      165.58      179.39     13.72 o 
   3   3  16       32.45       34.58      8.77 o 
  -4   4  16       54.42       56.01     10.61 o 
  -3   4  16        5.34        0.15      7.58 o 
  -2   4  16       44.65       35.03     10.54 o 
  -1   4  16      186.18      179.76     13.18 o 
   0   4  16      229.16      228.87     20.91 o 
   1   4  16      365.24      387.54     19.44 o 
   2   4  16       60.92       53.24     11.04 o 
   3   4  16       25.73       27.23      8.50 o 
  -4   5  16       13.85       17.45      8.06 o 
  -3   5  16      125.86      117.36     14.77 o 
  -2   5  16       57.31       79.89     13.43 o 
  -1   5  16       31.23       43.73      9.10 o 
   0   5  16      119.78       95.83     15.29 o 
   1   5  16       71.50       86.99     10.20 o 
   2   5  16        1.95       10.57      6.82 o 
   3   5  16       29.38       30.29     12.60 o 
  -4   6  16       34.05       15.75      8.71 o 
  -3   6  16        8.61        2.11      8.34 o 
  -2   6  16       13.84       22.13      9.81 o 
  -1   6  16       25.93       27.14      8.08 o 
   0   6  16       77.20       47.42     12.75 o 
   1   6  16      174.21      183.68     14.02 o 
   2   6  16        6.67        6.93      7.00 o 
   3   6  16       19.89       17.58      8.06 o 
  -4   7  16        3.70        5.43      8.41 o 
  -3   7  16       38.06       53.86     11.61 o 
  -2   7  16      166.18      157.52     17.43 o 
  -1   7  16       43.61       35.78      8.71 o 
   0   7  16      133.77      119.85     16.55 o 
   1   7  16       76.15       86.39     15.73 o 
   2   7  16        9.76        8.44      7.36 o 
   3   7  16       47.73       49.42      9.97 o 
  -3   8  16       11.54        6.40      9.43 o 
  -2   8  16        9.72       11.16      9.93 o 
  -1   8  16       99.70       89.78     20.99 o 
   0   8  16       39.70       34.19     12.97 o 
   1   8  16        3.07       -4.67     10.31 o 
   2   8  16       24.57       22.52     10.72 o 
  -3   9  16       12.65        8.69      9.64 o 
  -2   9  16      177.88      187.82     19.68 o 
  -1   9  16       90.89       73.82     15.84 o 
   0   9  16       27.07       32.16     13.27 o 
   1   9  16       33.55       19.91     12.51 o 
   2   9  16        0.87       -2.23      7.40 o 
  -3  10  16        4.74       -5.39      9.24 o 
  -2  10  16       57.42       39.01     12.75 o 
  -1  10  16       58.94       59.13     16.20 o 
   0  10  16      136.59       93.55     17.02 o 
   1  10  16      162.27      131.01     19.03 o 
   2  10  16        9.09       -0.58      7.25 o 
  -2  11  16       24.04       15.25     10.98 o 
  -1  11  16       22.41       29.96     14.96 o 
   0  11  16        4.97       -3.50     12.04 o 
   1  11  16       24.34       -6.04     11.27 o 
  -2  12  16       27.77       15.70     11.61 o 
  -1  12  16       21.39        7.49     14.10 o 
   0  12  16      109.71       89.53     17.86 o 
   1  12  16       23.50       16.04     13.66 o 
  -2 -11  17        8.13      -12.51     12.66 o 
  -1 -11  17        3.49       12.44     14.12 o 
   0 -11  17       19.27       20.82     15.43 o 
  -2 -10  17       30.82       48.70     15.02 o 
  -1 -10  17       33.78       14.34     13.53 o 
   0 -10  17       13.51        8.72     13.28 o 
  -3  -9  17       11.15       12.04     13.74 o 
  -1  -9  17       70.94       99.66     17.51 o 
   0  -9  17       93.73      147.34     20.89 o 
  -3  -8  17       15.78       15.72      6.35 o 
  -2  -8  17       68.69       70.54     10.12 o 
  -1  -8  17       40.56       52.14     14.37 o 
   0  -8  17       77.23       81.29     16.39 o 
  -3  -7  17       19.64       24.46      8.36 o 
  -2  -7  17       15.48        7.42      6.77 o 
   0  -7  17      310.92      379.59     26.92 o 
   2  -7  17       36.59       34.52     13.11 o 
  -3  -6  17       19.04       21.74      5.95 o 
  -2  -6  17       39.14       42.10      6.74 o 
   0  -6  17       16.14        7.73     10.96 o 
   1  -6  17       51.22       52.69     12.63 o 
   2  -6  17       15.36        5.31      7.22 o 
  -4  -5  17        3.16       -6.36      6.36 o 
  -3  -5  17       59.20       44.20     14.60 o 
  -2  -5  17        1.74        8.55      5.22 o 
   1  -5  17      121.93      115.20     15.22 o 
   2  -5  17       64.87       63.16     13.45 o 
   3  -5  17       17.06       22.56      8.41 o 
  -4  -4  17        4.19       10.11      7.06 o 
  -3  -4  17        9.72        9.27      5.41 o 
  -2  -4  17      104.65      109.26      8.77 o 
   0  -4  17       15.44       19.15      8.88 o 
   1  -4  17       70.66       82.63     13.84 o 
   2  -4  17       36.09       50.40      8.82 o 
   3  -4  17       36.22       37.94     15.00 o 
  -4  -3  17        9.02        1.68      5.25 o 
  -3  -3  17      170.54      170.81     11.52 o 
  -2  -3  17       94.12       94.39     14.01 o 
  -1  -3  17       77.86       78.04     14.03 o 
   0  -3  17      128.84      164.52     16.73 o 
   1  -3  17       11.46       20.80      9.46 o 
   2  -3  17       55.64       49.32      8.96 o 
   3  -3  17       59.05       52.66      9.61 o 
  -4  -2  17        8.07       15.51      5.68 o 
  -3  -2  17       21.41       17.52      5.63 o 
  -2  -2  17       97.76       86.79      7.87 o 
  -1  -2  17       45.13       29.48      7.35 o 
   0  -2  17       39.13       52.15     10.71 o 
   1  -2  17       10.33       -4.56      7.80 o 
   2  -2  17      141.08      138.48     12.71 o 
   3  -2  17       23.85       32.87     15.11 o 
  -4  -1  17        7.53        9.41      5.24 o 
  -3  -1  17       26.40       16.67      6.37 o 
  -2  -1  17      220.59      228.12     12.05 o 
  -1  -1  17      164.53      174.07     12.73 o 
   0  -1  17      452.20      520.61     29.00 o 
   1  -1  17       13.20        6.86      8.88 o 
   2  -1  17       63.11       57.19      9.32 o 
   3  -1  17       15.39       18.62      7.87 o 
  -4   0  17       19.90       18.26      7.32 o 
  -3   0  17       12.19       10.02      7.52 o 
  -2   0  17       38.05       36.85      6.40 o 
  -1   0  17        9.04        7.08      6.72 o 
   0   0  17       83.67       73.59     13.28 o 
   1   0  17       27.52       45.20     11.53 o 
   2   0  17      150.52      179.80     14.33 o 
   3   0  17        7.43        3.58      7.02 o 
  -4   1  17        7.41       10.03      6.07 o 
  -3   1  17       26.90       26.42      6.80 o 
  -2   1  17      219.80      202.86     11.28 o 
  -1   1  17      164.93      161.46     12.97 o 
   0   1  17      452.55      473.23     29.26 o 
   1   1  17       13.23       -1.59      8.18 o 
   2   1  17       63.24       83.53     10.36 o 
   3   1  17       15.51       12.23      7.31 o 
  -4   2  17        8.04        7.68      5.95 o 
  -3   2  17       21.25       12.83      6.15 o 
  -2   2  17       98.44       98.28      8.55 o 
  -1   2  17       44.57       56.53      9.91 o 
   0   2  17       38.92       44.10     11.65 o 
   1   2  17       10.50       14.37      9.57 o 
   2   2  17      141.49      167.58     19.33 o 
   3   2  17       23.38       15.83     12.59 o 
  -4   3  17        9.00        8.31      6.05 o 
  -3   3  17      170.56      171.03     17.55 o 
  -2   3  17       93.99       88.14      9.67 o 
  -1   3  17       78.35       73.23     11.79 o 
   0   3  17      127.33      120.17     16.63 o 
   1   3  17       11.18        1.25      9.09 o 
   2   3  17       55.77       54.24     13.16 o 
   3   3  17       59.65       62.87     13.14 o 
  -4   4  17        4.20        8.63      8.32 o 
  -3   4  17        9.67        4.38      8.71 o 
  -2   4  17      104.87       99.28     14.99 o 
  -1   4  17       24.09       14.50      9.33 o 
   0   4  17       15.50        3.93      9.83 o 
   1   4  17       70.33       76.12     14.84 o 
   2   4  17       35.91       30.64      8.22 o 
   3   4  17       36.25       36.83     15.30 o 
  -4   5  17        3.08        7.56      8.02 o 
  -3   5  17       59.13       70.09     12.88 o 
  -2   5  17        1.70        8.47      9.38 o 
  -1   5  17      242.90      240.51     15.74 o 
   0   5  17       33.90       25.18     11.52 o 
   1   5  17      122.59      113.98     17.19 o 
   2   5  17       64.74       81.32     16.83 o 
   3   5  17       17.29       16.81      8.46 o 
  -3   6  17       19.10       26.99     10.73 o 
  -2   6  17       39.43       65.79     13.27 o 
  -1   6  17        1.23        1.94      7.08 o 
   0   6  17       15.78       14.14     10.86 o 
   1   6  17       50.60       27.98     12.02 o 
   2   6  17       15.28       14.48      7.76 o 
  -3   7  17       19.58       22.65     10.69 o 
  -2   7  17       15.45       24.43     10.97 o 
  -1   7  17      161.62      183.47     20.76 o 
   0   7  17      310.91      325.89     25.81 o 
   1   7  17       45.55       38.83     13.48 o 
   2   7  17       36.49       54.13     11.89 o 
  -3   8  17       15.53        9.95      9.71 o 
  -2   8  17       68.80       55.08     13.67 o 
  -1   8  17       40.49       24.39     13.23 o 
   0   8  17       77.30       59.21     14.15 o 
   1   8  17        9.28        1.09     10.99 o 
   2   8  17       25.49       20.48      9.77 o 
  -3   9  17       11.08        7.88     10.26 o 
  -2   9  17       41.83       36.07     12.26 o 
  -1   9  17       70.84       68.02     15.95 o 
   0   9  17       93.28       91.21     17.40 o 
   1   9  17       10.18       13.59     12.44 o 
   2   9  17        8.03       18.04      9.00 o 
  -2  10  17       30.89       19.65     11.94 o 
  -1  10  17       33.75       18.98     13.96 o 
   0  10  17       13.63        4.25     12.08 o 
   1  10  17       10.21        0.53     12.04 o 
  -2  11  17        8.25       22.94     11.54 o 
  -1  11  17        3.45      -11.87     11.87 o 
   0  11  17       19.38       13.21     13.43 o 
   1  11  17       11.58       -2.51     12.67 o 
  -2 -10  18       44.40       35.74     15.14 o 
  -1 -10  18       22.43       21.39     15.04 o 
   0 -10  18       11.28        7.50     14.72 o 
  -1  -9  18       26.45       31.13     14.66 o 
   0  -9  18       16.12       -2.92     13.54 o 
  -3  -8  18       58.26       57.56     10.45 o 
  -1  -8  18        4.34        9.55     12.41 o 
  -3  -7  18       63.78       68.27      8.38 o 
  -2  -7  18       19.25       20.67      8.15 o 
  -3  -6  18       97.07       99.42      9.35 o 
  -2  -6  18       90.41       79.26     11.31 o 
   2  -6  18       44.24       69.54     15.17 o 
  -3  -5  18       33.14       26.95      6.47 o 
  -2  -5  18       85.57       81.29      9.99 o 
   1  -5  18      130.74      153.19     17.97 o 
   2  -5  18       70.70       81.88     15.73 o 
  -3  -4  18       40.87       41.57      6.83 o 
  -2  -4  18       96.41      106.61      8.93 o 
   0  -4  18       34.81       22.90      9.56 o 
   1  -4  18       24.61       32.08     11.12 o 
   2  -4  18       95.72      118.30     16.50 o 
  -4  -3  18        1.23        3.88      7.15 o 
  -3  -3  18        2.82        2.29      8.03 o 
  -2  -3  18       80.89       93.95     14.66 o 
   0  -3  18      106.57      106.19     14.79 o 
   1  -3  18       31.36       32.67     11.12 o 
   2  -3  18       84.82       87.33     11.18 o 
  -4  -2  18       36.87       33.74      8.45 o 
  -3  -2  18       30.16       32.93      6.44 o 
  -2  -2  18      131.30      145.57     12.08 o 
  -1  -2  18      127.74      118.93     15.26 o 
   0  -2  18       46.85       52.52     11.40 o 
   1  -2  18       91.56      112.62     16.08 o 
   2  -2  18       10.23       17.81      7.49 o 
  -4  -1  18       90.70       69.38      9.81 o 
  -3  -1  18        2.46        0.89      6.20 o 
  -2  -1  18      118.88      136.49     11.83 o 
  -1  -1  18      125.63      123.08     15.62 o 
   0  -1  18       88.78       81.87     13.43 o 
   1  -1  18       39.33       44.44     12.13 o 
   2  -1  18       37.78       54.14     12.78 o 
   3  -1  18       47.36       45.60      9.91 o 
  -4   0  18        0.30       -0.54      7.99 o 
  -3   0  18      190.82      243.28     14.28 o 
  -2   0  18      242.66      282.26     12.88 o 
  -1   0  18        5.33       -3.18      9.20 o 
   0   0  18       26.32       30.30     11.00 o 
   1   0  18        6.96       14.04      9.87 o 
   2   0  18        2.24       -2.19      6.76 o 
   3   0  18      104.08      104.42     12.46 o 
  -4   1  18       90.39       53.65     11.57 o 
  -3   1  18        2.44       -0.86      7.48 o 
  -2   1  18      118.55      108.17      9.07 o 
  -1   1  18      126.46      131.57     16.59 o 
   0   1  18       89.12       93.79     15.10 o 
   1   1  18       38.96       35.00     11.64 o 
   2   1  18       38.18       48.51      9.39 o 
   3   1  18       47.45       57.98     13.96 o 
  -4   2  18       36.47       44.46     10.82 o 
  -3   2  18       30.74       23.90      7.21 o 
  -2   2  18      131.90      133.08     10.64 o 
  -1   2  18      126.72      118.01     16.48 o 
   0   2  18       47.12       36.76     11.80 o 
   1   2  18       91.69       93.30     15.16 o 
   2   2  18        9.82       10.56      7.25 o 
  -4   3  18        1.22       10.70      8.58 o 
  -3   3  18        2.84       -1.09      5.99 o 
  -2   3  18       81.55       90.39      8.63 o 
  -1   3  18       16.26       11.41     11.41 o 
   0   3  18      106.92      103.53     15.50 o 
   1   3  18       31.33       19.00     11.13 o 
   2   3  18       84.53       88.17     11.26 o 
  -3   4  18       40.56       33.57     10.67 o 
  -2   4  18       96.56      103.98     21.11 o 
  -1   4  18      120.66      127.60     17.71 o 
   0   4  18       35.05       18.90     11.12 o 
   1   4  18       24.38       26.19     11.90 o 
   2   4  18       96.11      100.87     11.83 o 
  -3   5  18       32.93       25.86     11.18 o 
  -2   5  18       84.95       81.20     11.17 o 
  -1   5  18      104.46      110.29     17.47 o 
   0   5  18       70.83       54.02     14.17 o 
   1   5  18      131.00      144.49     19.55 o 
   2   5  18       70.98       75.37     11.01 o 
  -3   6  18       97.27      107.81     15.37 o 
  -2   6  18       90.26       86.07     14.71 o 
  -1   6  18       15.67       17.37     12.82 o 
   0   6  18       18.42       29.84     12.05 o 
   1   6  18        8.08        0.73     10.38 o 
   2   6  18       44.44       51.51      9.77 o 
  -3   7  18       63.85       52.54     13.06 o 
  -2   7  18       18.84       45.71     13.22 o 
  -1   7  18       57.03       44.46     14.91 o 
   0   7  18       43.35       27.90     12.36 o 
   1   7  18       27.46       20.86     12.15 o 
   2   7  18        2.18       -6.37     14.63 o 
  -3   8  18       58.28       79.10     14.55 o 
  -2   8  18       35.61       35.65     12.59 o 
  -1   8  18        4.46      -11.10     11.10 o 
   0   8  18        9.96        9.55     11.49 o 
   1   8  18      123.29      121.52     19.75 o 
  -2   9  18        5.04        4.88     10.72 o 
  -1   9  18       26.63        7.77     13.65 o 
   0   9  18       16.44       -3.76     11.05 o 
   1   9  18        2.87      -11.21     11.21 o 
  -2  10  18       44.34       31.83     12.82 o 
  -1  10  18       22.12       14.75     14.13 o 
   0  10  18       11.05       -6.53     11.75 o 
  -1  -9  19       21.51        6.90     14.43 o 
  -1  -8  19       39.68       46.18     15.39 o 
  -1  -7  19       55.87       68.61     15.63 o 
  -3  -6  19       12.83       10.55      6.21 o 
  -2  -6  19       36.60       31.49     13.24 o 
  -3  -5  19       10.18        2.29      5.67 o 
  -2  -5  19      106.92       91.71     16.36 o 
   2  -5  19      158.32      185.43     22.22 o 
  -3  -4  19        5.87        6.30      5.94 o 
  -2  -4  19       26.18       17.25     11.62 o 
   1  -4  19       28.26       34.94     11.63 o 
   2  -4  19        5.86       15.40     12.30 o 
  -3  -3  19      104.13       97.88      9.19 o 
  -2  -3  19       84.47       99.11     11.04 o 
   0  -3  19       35.57       33.63     10.96 o 
   1  -3  19       67.54       85.56     15.16 o 
   2  -3  19      103.51      103.81     18.00 o 
  -3  -2  19        4.01       -4.22     10.40 o 
  -2  -2  19       78.37       89.14     10.55 o 
   0  -2  19       47.51       44.40     11.89 o 
   1  -2  19       64.79       72.99     14.25 o 
   2  -2  19       16.53       11.32     11.70 o 
  -3  -1  19       51.70       48.37      8.79 o 
  -2  -1  19        4.02       -6.69      6.69 o 
  -1  -1  19       55.93       65.09     13.23 o 
   0  -1  19       13.85        0.80      9.15 o 
   1  -1  19      246.58      290.18     24.03 o 
   2  -1  19       81.10       97.79     11.69 o 
  -3   0  19       15.53       16.65      7.32 o 
  -2   0  19      287.73      315.10     13.95 o 
  -1   0  19        9.12       -0.81      9.10 o 
   0   0  19        0.52        0.75      9.33 o 
   1   0  19       58.01       65.14     14.39 o 
   2   0  19        1.32        7.59      7.35 o 
  -3   1  19       51.95       45.38      8.83 o 
  -2   1  19        3.85       12.34      7.63 o 
  -1   1  19       55.11       54.12     13.42 o 
   0   1  19       13.89       -1.69      9.78 o 
   1   1  19      246.30      275.63     24.44 o 
   2   1  19       80.89       64.97     10.65 o 
  -3   2  19        4.08        2.75     11.91 o 
  -2   2  19       79.13       62.55     10.30 o 
  -1   2  19        6.00       -1.27     10.09 o 
   0   2  19       47.33       42.76     13.17 o 
   1   2  19       64.79       47.21     13.59 o 
   2   2  19       16.48       21.95      8.39 o 
  -3   3  19      104.09       90.62     10.55 o 
  -2   3  19       84.02       76.65     14.39 o 
  -1   3  19       87.49      121.16     17.27 o 
   0   3  19       35.77       35.72     12.51 o 
   1   3  19       67.93       80.50     15.52 o 
   2   3  19      102.54      113.48     13.15 o 
  -3   4  19        5.81       -4.91      6.51 o 
  -2   4  19       26.20       27.08     26.64 o 
  -1   4  19       39.94       54.27     14.58 o 
   0   4  19      136.33      170.53     20.27 o 
   1   4  19       27.98       37.37     12.94 o 
   2   4  19        5.67        4.91      7.63 o 
  -3   5  19       10.18        4.96      9.98 o 
  -2   5  19      106.81      123.82     18.62 o 
  -1   5  19        5.23       -1.00     11.72 o 
   0   5  19       41.17       49.13     14.12 o 
   1   5  19       42.58       25.39     12.45 o 
   2   5  19      158.28      176.24     15.48 o 
  -3   6  19       13.13       13.37     10.59 o 
  -2   6  19       36.35       37.47     12.74 o 
  -1   6  19       64.08       49.20     14.97 o 
   0   6  19       62.26       67.82     15.55 o 
   1   6  19       14.62       -1.94     11.38 o 
  -2   7  19       62.14       58.82     11.37 o 
  -1   7  19       55.67       34.83     15.25 o 
   0   7  19       73.79       63.58     15.36 o 
   1   7  19       58.14       40.15     14.37 o 
  -2   8  19       15.21       -1.95     16.17 o 
  -1   8  19       39.14       14.64     13.60 o 
   0   8  19        6.76      -10.53     10.53 o 
   1   8  19       11.57       -1.46     11.97 o 
  -1   9  19       21.31       17.62     14.64 o 
   0   9  19       18.23        9.28     12.41 o 
  -1  -8  20       24.54       36.98     15.93 o 
  -1  -7  20       42.30       30.30     14.45 o 
  -3  -4  20       13.53       20.24     10.58 o 
  -2  -4  20        8.51       18.03     11.68 o 
   1  -4  20      163.15      168.32     20.62 o 
  -3  -3  20       24.41       16.19      6.49 o 
  -2  -3  20        4.76       -3.37     10.58 o 
   1  -3  20        2.10        5.94     10.40 o 
  -3  -2  20        9.41        9.95      7.09 o 
  -2  -2  20       41.38       36.11     12.49 o 
   0  -2  20       77.56       94.93     15.02 o 
   1  -2  20      194.46      205.48     22.39 o 
   2  -2  20       25.73       17.88     13.05 o 
  -3  -1  20       14.58       19.04      7.44 o 
  -2  -1  20       44.38       32.61     12.52 o 
  -1  -1  20       86.50      109.93     16.04 o 
   0  -1  20       13.02        2.76      9.89 o 
   1  -1  20        6.63       14.28     11.25 o 
   2  -1  20       29.31       25.44     13.17 o 
  -3   0  20        2.98        3.61      6.90 o 
  -2   0  20       20.02       23.86     11.33 o 
  -1   0  20        0.11       -6.53      9.97 o 
   0   0  20      132.10      133.56     18.07 o 
   1   0  20        9.39        5.49     10.97 o 
   2   0  20       32.39       32.93     13.73 o 
  -3   1  20       14.86        8.31      6.95 o 
  -2   1  20       44.30       29.45     17.79 o 
  -1   1  20       86.59       90.19     15.69 o 
   0   1  20       13.08        3.31     10.73 o 
   1   1  20        6.50       10.05     10.93 o 
   2   1  20       29.03       40.26     14.19 o 
  -3   2  20        9.39        3.09      7.99 o 
  -2   2  20       41.41       27.78      9.72 o 
  -1   2  20       27.38        4.66     11.33 o 
   0   2  20       77.80       70.23     15.44 o 
   1   2  20      194.88      205.07     22.46 o 
  -3   3  20       24.60       26.65      7.25 o 
  -2   3  20        4.63       -7.51     14.24 o 
  -1   3  20       48.51       41.96     13.90 o 
   0   3  20        5.81        3.92     11.21 o 
   1   3  20        2.17        1.87     11.04 o 
  -3   4  20       13.55       14.82     11.24 o 
  -2   4  20        8.67        5.20     15.67 o 
  -1   4  20       60.98       65.96     15.67 o 
   0   4  20      173.28      219.30     23.47 o 
   1   4  20      162.36      134.22     19.21 o 
  -2   5  20       51.84       27.78      9.80 o 
  -1   5  20        0.18      -11.52     11.52 o 
   0   5  20       27.83       15.60     12.72 o 
   1   5  20       13.25        9.89     11.68 o 
  -2   6  20       29.51        7.11     25.76 o 
  -1   6  20       27.21       17.82     13.68 o 
   0   6  20       24.09       14.36     12.67 o 
   1   6  20       70.65       76.31     17.19 o 
  -2   7  20       17.82        0.56      8.98 o 
  -1   7  20       42.44       19.66     14.61 o 
   0   7  20       34.63       22.98     13.97 o 
   1  -3  21       38.32       27.74     12.63 o 
  -2  -2  21       18.14       19.05     12.47 o 
   0  -2  21       12.12        0.39     10.45 o 
   1  -2  21       42.02       61.01     14.67 o 
  -2  -1  21       77.02       84.31     15.35 o 
   0  -1  21       96.66       94.96     16.34 o 
   1  -1  21       31.50       16.97     12.11 o 
  -2   0  21        8.76       10.63     11.50 o 
  -1   0  21       57.70       55.78     14.74 o 
   0   0  21        2.73       -5.01      9.82 o 
   1   0  21       63.67       77.41     16.33 o 
  -2   1  21       77.74       89.85     16.13 o 
  -1   1  21       35.08       16.79     11.92 o 
   0   1  21       96.68      103.61     17.23 o 
   1   1  21       31.31       12.64     12.55 o 
  -2   2  21       18.30        9.29     18.49 o 
  -1   2  21       74.22       55.00     14.76 o 
   0   2  21       12.09       11.95     12.34 o 
   1   2  21       41.44       71.36     16.56 o 
  -2   3  21        2.96       -2.31      8.57 o 
  -1   3  21       58.49       56.09     15.74 o 
   0   3  21       54.34       35.30     14.14 o 
   1   3  21       38.26       19.51     12.44 o 
  -2   4  21        7.60      -13.68     23.37 o 
  -1   4  21      125.91      125.40     19.55 o 
   0   4  21       22.94       18.85     13.24 o 
  -1   5  21      124.89      103.74     18.83 o 
   0   5  21        7.85      -11.61     11.61 o 
  -1   6  21       38.51       35.42     15.30 o 
   0  -1  22       16.11       10.58     11.82 o 
   0   0  22       16.73        0.13     11.21 o 
  -1   1  22        6.05       -6.59     11.35 o 
   0   1  22       15.99       11.33     12.06 o 
  -1   2  22       50.72       33.68     14.25 o 
   0   2  22       86.62       88.47     17.80 o 
  -1   3  22       12.70        8.04     13.64 o 
                                                 
